# Supplementary material for: Machine learning analyses of antibody somatic mutations predict immunoglobulin light chain toxicity
Source: Nat Commun. 2021 Jun 10;12:3532. doi: 10.1038/s41467-021-23880-9 (PMC8192768; doi:10.1038/s41467-021-23880-9)
Supplement: Supplementary file 4 — Supplementary Data 1. [file 41467_2021_23880_MOESM4_ESM.xlsx]

## Sheet: results-prediction-diff
Machine learner	Family of features	SMOTE	Feature selection	fold	TP	TN	FP	FN	Sensitivity	Specificity	Accuracy	Balanced accuracy	AUC	F1 score
Bayesian Network	AMP	FALSE	TRUE	1	27	56	6	18	0.6	0.903226	0.775701	0.751613	0.863082	0.692308
Bayesian Network	AMP	FALSE	TRUE	2	27	49	19	12	0.692308	0.720588	0.71028	0.706448	0.797323	0.635294
Bayesian Network	AMP	FALSE	TRUE	3	24	54	10	19	0.55814	0.84375	0.728972	0.700945	0.824855	0.623377
Bayesian Network	AMP	FALSE	TRUE	4	25	62	9	11	0.694444	0.873239	0.813084	0.783842	0.846244	0.714286
Bayesian Network	AMP	FALSE	TRUE	5	25	54	15	13	0.657895	0.782609	0.738318	0.720252	0.817315	0.641026
Bayesian Network	AMP	FALSE	TRUE	6	27	47	16	17	0.613636	0.746032	0.691589	0.679834	0.755411	0.62069
Bayesian Network	AMP	FALSE	TRUE	7	29	46	14	18	0.617021	0.766667	0.700935	0.691844	0.744326	0.644444
Bayesian Network	AMP	FALSE	TRUE	8	24	51	13	19	0.55814	0.796875	0.700935	0.677507	0.725109	0.6
Bayesian Network	AMP	FALSE	TRUE	9	37	43	11	16	0.698113	0.796296	0.747664	0.747205	0.853948	0.732673
Bayesian Network	AMP	FALSE	TRUE	10	25	60	12	15	0.625	0.833333	0.758929	0.729167	0.83125	0.649351
Bayesian Network	AMP	FALSE	TRUE	overall	270	522	125	158	0.630841	0.806801	0.736744	0.718821	0.805886	0.656136
Bayesian Network	AMP	TRUE	TRUE	1	21	59	3	24	0.466667	0.951613	0.747664	0.70914	0.854659	0.608696
Bayesian Network	AMP	TRUE	TRUE	2	24	58	10	15	0.615385	0.852941	0.766355	0.734163	0.812029	0.657534
Bayesian Network	AMP	TRUE	TRUE	3	24	57	7	19	0.55814	0.890625	0.757009	0.724382	0.830487	0.648649
Bayesian Network	AMP	TRUE	TRUE	4	21	67	4	15	0.583333	0.943662	0.82243	0.763498	0.877739	0.688525
Bayesian Network	AMP	TRUE	TRUE	5	22	56	13	16	0.578947	0.811594	0.728972	0.695271	0.836957	0.60274
Bayesian Network	AMP	TRUE	TRUE	6	18	53	10	26	0.409091	0.84127	0.663551	0.62518	0.772186	0.5
Bayesian Network	AMP	TRUE	TRUE	7	24	53	7	23	0.510638	0.883333	0.719626	0.696986	0.8	0.615385
Bayesian Network	AMP	TRUE	TRUE	8	24	56	8	19	0.55814	0.875	0.747664	0.71657	0.753997	0.64
Bayesian Network	AMP	TRUE	TRUE	9	31	47	7	22	0.584906	0.87037	0.728972	0.727638	0.866527	0.681319
Bayesian Network	AMP	TRUE	TRUE	10	26	66	6	14	0.65	0.916667	0.821429	0.783333	0.863368	0.722222
Bayesian Network	AMP	TRUE	TRUE	overall	235	572	75	193	0.549065	0.88408	0.750698	0.716573	0.826795	0.636856
Bayesian Network	AMP+DAP	FALSE	TRUE	1	19	58	13	17	0.527778	0.816901	0.719626	0.67234	0.766236	0.558824
Bayesian Network	AMP+DAP	FALSE	TRUE	2	27	49	10	21	0.5625	0.830508	0.71028	0.696504	0.813912	0.635294
Bayesian Network	AMP+DAP	FALSE	TRUE	3	24	53	8	22	0.521739	0.868852	0.719626	0.695296	0.802744	0.615385
Bayesian Network	AMP+DAP	FALSE	TRUE	4	25	54	10	18	0.581395	0.84375	0.738318	0.712573	0.801235	0.641026
Bayesian Network	AMP+DAP	FALSE	TRUE	5	22	51	18	16	0.578947	0.73913	0.682243	0.659039	0.774981	0.564103
Bayesian Network	AMP+DAP	FALSE	TRUE	6	18	54	10	25	0.418605	0.84375	0.672897	0.631177	0.737827	0.507042
Bayesian Network	AMP+DAP	FALSE	TRUE	7	21	50	18	18	0.538462	0.735294	0.663551	0.636878	0.769231	0.538462
Bayesian Network	AMP+DAP	FALSE	TRUE	8	22	60	14	11	0.666667	0.810811	0.766355	0.738739	0.806716	0.637681
Bayesian Network	AMP+DAP	FALSE	TRUE	9	27	49	13	18	0.6	0.790323	0.71028	0.695161	0.788172	0.635294
Bayesian Network	AMP+DAP	FALSE	TRUE	10	39	44	11	18	0.684211	0.8	0.741071	0.742105	0.808772	0.728972
Bayesian Network	AMP+DAP	FALSE	TRUE	overall	244	522	125	184	0.570093	0.806801	0.712558	0.688447	0.786983	0.612296
Bayesian Network	AMP+DAP	TRUE	TRUE	1	18	61	10	18	0.5	0.859155	0.738318	0.679577	0.809859	0.5625
Bayesian Network	AMP+DAP	TRUE	TRUE	2	27	51	8	21	0.5625	0.864407	0.728972	0.713453	0.852048	0.650602
Bayesian Network	AMP+DAP	TRUE	TRUE	3	27	60	1	19	0.586957	0.983607	0.813084	0.785282	0.849252	0.72973
Bayesian Network	AMP+DAP	TRUE	TRUE	4	26	54	10	17	0.604651	0.84375	0.747664	0.724201	0.805233	0.658228
Bayesian Network	AMP+DAP	TRUE	TRUE	5	22	53	16	16	0.578947	0.768116	0.700935	0.673532	0.789474	0.578947
Bayesian Network	AMP+DAP	TRUE	TRUE	6	19	54	10	24	0.44186	0.84375	0.682243	0.642805	0.754542	0.527778
Bayesian Network	AMP+DAP	TRUE	TRUE	7	20	54	14	19	0.512821	0.794118	0.691589	0.653469	0.785068	0.547945
Bayesian Network	AMP+DAP	TRUE	TRUE	8	16	64	10	17	0.484848	0.864865	0.747664	0.674857	0.825962	0.542373
Bayesian Network	AMP+DAP	TRUE	TRUE	9	22	52	10	23	0.488889	0.83871	0.691589	0.663799	0.769892	0.571429
Bayesian Network	AMP+DAP	TRUE	TRUE	10	32	48	7	25	0.561404	0.872727	0.714286	0.717065	0.816906	0.666667
Bayesian Network	AMP+DAP	TRUE	TRUE	overall	229	551	96	199	0.535047	0.851623	0.725581	0.693335	0.805824	0.608234
Bayesian Network	AMP+MAP	FALSE	TRUE	1	27	51	18	11	0.710526	0.73913	0.728972	0.724828	0.771548	0.650602
Bayesian Network	AMP+MAP	FALSE	TRUE	2	34	48	12	13	0.723404	0.8	0.766355	0.761702	0.834752	0.731183
Bayesian Network	AMP+MAP	FALSE	TRUE	3	29	50	12	16	0.644444	0.806452	0.738318	0.725448	0.803763	0.674419
Bayesian Network	AMP+MAP	FALSE	TRUE	4	36	49	9	13	0.734694	0.844828	0.794393	0.789761	0.883885	0.765957
Bayesian Network	AMP+MAP	FALSE	TRUE	5	23	58	12	14	0.621622	0.828571	0.757009	0.725097	0.789575	0.638889
Bayesian Network	AMP+MAP	FALSE	TRUE	6	23	60	15	9	0.71875	0.8	0.775701	0.759375	0.800833	0.657143
Bayesian Network	AMP+MAP	FALSE	TRUE	7	28	48	15	16	0.636364	0.761905	0.71028	0.699134	0.73088	0.643678
Bayesian Network	AMP+MAP	FALSE	TRUE	8	31	53	10	13	0.704545	0.84127	0.785047	0.772908	0.839466	0.729412
Bayesian Network	AMP+MAP	FALSE	TRUE	9	32	45	12	18	0.64	0.789474	0.719626	0.714737	0.790526	0.680851
Bayesian Network	AMP+MAP	FALSE	TRUE	10	23	54	16	19	0.547619	0.771429	0.6875	0.659524	0.762075	0.567901
Bayesian Network	AMP+MAP	FALSE	TRUE	overall	286	516	131	142	0.668224	0.797527	0.746047	0.732876	0.80073	0.676923
Bayesian Network	AMP+MAP	TRUE	TRUE	1	21	59	10	17	0.552632	0.855072	0.747664	0.703852	0.814645	0.608696
Bayesian Network	AMP+MAP	TRUE	TRUE	2	22	49	11	25	0.468085	0.816667	0.663551	0.642376	0.823759	0.55
Bayesian Network	AMP+MAP	TRUE	TRUE	3	19	53	9	26	0.422222	0.854839	0.672897	0.63853	0.825448	0.520548
Bayesian Network	AMP+MAP	TRUE	TRUE	4	28	53	5	21	0.571429	0.913793	0.757009	0.742611	0.882829	0.682927
Bayesian Network	AMP+MAP	TRUE	TRUE	5	17	62	8	20	0.459459	0.885714	0.738318	0.672587	0.807722	0.548387
Bayesian Network	AMP+MAP	TRUE	TRUE	6	19	65	10	13	0.59375	0.866667	0.785047	0.730208	0.82625	0.622951
Bayesian Network	AMP+MAP	TRUE	TRUE	7	22	56	7	22	0.5	0.888889	0.728972	0.694444	0.748557	0.60274
Bayesian Network	AMP+MAP	TRUE	TRUE	8	22	54	9	22	0.5	0.857143	0.71028	0.678571	0.865801	0.586667
Bayesian Network	AMP+MAP	TRUE	TRUE	9	26	52	5	24	0.52	0.912281	0.728972	0.71614	0.837544	0.641975
Bayesian Network	AMP+MAP	TRUE	TRUE	10	18	60	10	24	0.428571	0.857143	0.696429	0.642857	0.768027	0.514286
Bayesian Network	AMP+MAP	TRUE	TRUE	overall	214	563	84	214	0.5	0.87017	0.722791	0.685085	0.820058	0.589532
Bayesian Network	AMP+MAP+DAP	FALSE	TRUE	1	29	48	18	12	0.707317	0.727273	0.719626	0.717295	0.782336	0.659091
Bayesian Network	AMP+MAP+DAP	FALSE	TRUE	2	36	44	12	15	0.705882	0.785714	0.747664	0.745798	0.795868	0.727273
Bayesian Network	AMP+MAP+DAP	FALSE	TRUE	3	28	48	14	17	0.622222	0.774194	0.71028	0.698208	0.786022	0.643678
Bayesian Network	AMP+MAP+DAP	FALSE	TRUE	4	27	51	16	13	0.675	0.761194	0.728972	0.718097	0.809701	0.650602
Bayesian Network	AMP+MAP+DAP	FALSE	TRUE	5	24	53	17	13	0.648649	0.757143	0.719626	0.702896	0.751351	0.615385
Bayesian Network	AMP+MAP+DAP	FALSE	TRUE	6	27	52	17	11	0.710526	0.753623	0.738318	0.732075	0.800915	0.658537
Bayesian Network	AMP+MAP+DAP	FALSE	TRUE	7	33	48	11	15	0.6875	0.813559	0.757009	0.75053	0.836864	0.717391
Bayesian Network	AMP+MAP+DAP	FALSE	TRUE	8	23	54	16	14	0.621622	0.771429	0.719626	0.696525	0.765058	0.605263
Bayesian Network	AMP+MAP+DAP	FALSE	TRUE	9	27	47	17	16	0.627907	0.734375	0.691589	0.681141	0.768714	0.62069
Bayesian Network	AMP+MAP+DAP	FALSE	TRUE	10	29	58	6	19	0.604167	0.90625	0.776786	0.755208	0.88265	0.698795
Bayesian Network	AMP+MAP+DAP	FALSE	TRUE	overall	283	503	144	145	0.661215	0.777434	0.731163	0.719325	0.797948	0.661988
Bayesian Network	AMP+MAP+DAP	TRUE	TRUE	1	24	59	7	17	0.585366	0.893939	0.775701	0.739653	0.837768	0.666667
Bayesian Network	AMP+MAP+DAP	TRUE	TRUE	2	33	47	9	18	0.647059	0.839286	0.747664	0.743172	0.809874	0.709677
Bayesian Network	AMP+MAP+DAP	TRUE	TRUE	3	22	53	9	23	0.488889	0.854839	0.700935	0.671864	0.782079	0.578947
Bayesian Network	AMP+MAP+DAP	TRUE	TRUE	4	22	57	10	18	0.55	0.850746	0.738318	0.700373	0.805597	0.611111
Bayesian Network	AMP+MAP+DAP	TRUE	TRUE	5	20	60	10	17	0.540541	0.857143	0.747664	0.698842	0.756757	0.597015
Bayesian Network	AMP+MAP+DAP	TRUE	TRUE	6	21	59	10	17	0.552632	0.855072	0.747664	0.703852	0.797864	0.608696
Bayesian Network	AMP+MAP+DAP	TRUE	TRUE	7	26	51	8	22	0.541667	0.864407	0.719626	0.703037	0.858581	0.634146
Bayesian Network	AMP+MAP+DAP	TRUE	TRUE	8	18	62	8	19	0.486486	0.885714	0.747664	0.6861	0.801158	0.571429
Bayesian Network	AMP+MAP+DAP	TRUE	TRUE	9	20	56	8	23	0.465116	0.875	0.71028	0.670058	0.796148	0.56338
Bayesian Network	AMP+MAP+DAP	TRUE	TRUE	10	20	63	1	28	0.416667	0.984375	0.741071	0.700521	0.894531	0.57971
Bayesian Network	AMP+MAP+DAP	TRUE	TRUE	overall	226	567	80	202	0.528037	0.876352	0.737674	0.702195	0.814036	0.615804
Bayesian Network	DAP	FALSE	TRUE	1	17	55	13	22	0.435897	0.808824	0.672897	0.62236	0.694382	0.492754
Bayesian Network	DAP	FALSE	TRUE	2	25	48	10	24	0.510204	0.827586	0.682243	0.668895	0.737157	0.595238
Bayesian Network	DAP	FALSE	TRUE	3	18	57	11	21	0.461538	0.838235	0.700935	0.649887	0.705128	0.529412
Bayesian Network	DAP	FALSE	TRUE	4	25	50	12	20	0.555556	0.806452	0.700935	0.681004	0.753584	0.609756
Bayesian Network	DAP	FALSE	TRUE	5	19	50	14	24	0.44186	0.78125	0.64486	0.611555	0.729651	0.5
Bayesian Network	DAP	FALSE	TRUE	6	22	59	8	18	0.55	0.880597	0.757009	0.715299	0.786567	0.628571
Bayesian Network	DAP	FALSE	TRUE	7	18	51	11	27	0.4	0.822581	0.64486	0.61129	0.674552	0.486486
Bayesian Network	DAP	FALSE	TRUE	8	16	55	11	25	0.390244	0.833333	0.663551	0.611789	0.71711	0.470588
Bayesian Network	DAP	FALSE	TRUE	9	14	51	10	32	0.304348	0.836066	0.607477	0.570207	0.733785	0.4
Bayesian Network	DAP	FALSE	TRUE	10	22	57	14	19	0.536585	0.802817	0.705357	0.669701	0.713501	0.571429
Bayesian Network	DAP	FALSE	TRUE	overall	196	533	114	232	0.457944	0.823802	0.67814	0.640873	0.724542	0.531165
Bayesian Network	DAP	TRUE	TRUE	1	23	54	14	16	0.589744	0.794118	0.719626	0.691931	0.713989	0.605263
Bayesian Network	DAP	TRUE	TRUE	2	28	46	12	21	0.571429	0.793103	0.691589	0.682266	0.740148	0.629213
Bayesian Network	DAP	TRUE	TRUE	3	18	53	15	21	0.461538	0.779412	0.663551	0.620475	0.729638	0.5
Bayesian Network	DAP	TRUE	TRUE	4	26	50	12	19	0.577778	0.806452	0.71028	0.692115	0.762186	0.626506
Bayesian Network	DAP	TRUE	TRUE	5	24	51	13	19	0.55814	0.796875	0.700935	0.677507	0.755996	0.6
Bayesian Network	DAP	TRUE	TRUE	6	24	58	9	16	0.6	0.865672	0.766355	0.732836	0.80653	0.657534
Bayesian Network	DAP	TRUE	TRUE	7	20	46	16	25	0.444444	0.741935	0.616822	0.59319	0.665233	0.493827
Bayesian Network	DAP	TRUE	TRUE	8	23	54	12	18	0.560976	0.818182	0.719626	0.689579	0.751109	0.605263
Bayesian Network	DAP	TRUE	TRUE	9	21	50	11	25	0.456522	0.819672	0.663551	0.638097	0.757484	0.538462
Bayesian Network	DAP	TRUE	TRUE	10	23	56	15	18	0.560976	0.788732	0.705357	0.674854	0.72226	0.582278
Bayesian Network	DAP	TRUE	TRUE	overall	230	518	129	198	0.537383	0.800618	0.695814	0.669001	0.740457	0.584498
Bayesian Network	MAP	FALSE	TRUE	1	20	53	13	21	0.487805	0.80303	0.682243	0.645418	0.750554	0.540541
Bayesian Network	MAP	FALSE	TRUE	2	26	44	14	23	0.530612	0.758621	0.654206	0.644616	0.747009	0.58427
Bayesian Network	MAP	FALSE	TRUE	3	22	52	14	19	0.536585	0.787879	0.691589	0.662232	0.779749	0.571429
Bayesian Network	MAP	FALSE	TRUE	4	27	57	13	10	0.72973	0.814286	0.785047	0.772008	0.831853	0.701299
Bayesian Network	MAP	FALSE	TRUE	5	24	51	17	15	0.615385	0.75	0.700935	0.682692	0.760935	0.6
Bayesian Network	MAP	FALSE	TRUE	6	25	50	13	19	0.568182	0.793651	0.700935	0.680916	0.71627	0.609756
Bayesian Network	MAP	FALSE	TRUE	7	26	43	21	17	0.604651	0.671875	0.64486	0.638263	0.690044	0.577778
Bayesian Network	MAP	FALSE	TRUE	8	34	48	8	17	0.666667	0.857143	0.766355	0.761905	0.869398	0.731183
Bayesian Network	MAP	FALSE	TRUE	9	21	55	12	19	0.525	0.820896	0.71028	0.672948	0.746269	0.575342
Bayesian Network	MAP	FALSE	TRUE	10	20	54	15	23	0.465116	0.782609	0.660714	0.623862	0.725817	0.512821
Bayesian Network	MAP	FALSE	TRUE	overall	245	507	140	183	0.57243	0.783617	0.699535	0.678023	0.76179	0.602706
Bayesian Network	MAP	TRUE	TRUE	1	15	58	8	26	0.365854	0.878788	0.682243	0.622321	0.76238	0.46875
Bayesian Network	MAP	TRUE	TRUE	2	21	50	8	28	0.428571	0.862069	0.663551	0.64532	0.776566	0.538462
Bayesian Network	MAP	TRUE	TRUE	3	18	58	8	23	0.439024	0.878788	0.71028	0.658906	0.806911	0.537313
Bayesian Network	MAP	TRUE	TRUE	4	21	60	10	16	0.567568	0.857143	0.757009	0.712355	0.831274	0.617647
Bayesian Network	MAP	TRUE	TRUE	5	19	58	10	20	0.487179	0.852941	0.719626	0.67006	0.7681	0.558824
Bayesian Network	MAP	TRUE	TRUE	6	14	52	11	30	0.318182	0.825397	0.616822	0.571789	0.737374	0.405797
Bayesian Network	MAP	TRUE	TRUE	7	23	50	14	20	0.534884	0.78125	0.682243	0.658067	0.731831	0.575
Bayesian Network	MAP	TRUE	TRUE	8	26	50	6	25	0.509804	0.892857	0.71028	0.701331	0.862395	0.626506
Bayesian Network	MAP	TRUE	TRUE	9	20	57	10	20	0.5	0.850746	0.719626	0.675373	0.800746	0.571429
Bayesian Network	MAP	TRUE	TRUE	10	18	61	8	25	0.418605	0.884058	0.705357	0.651331	0.719245	0.521739
Bayesian Network	MAP	TRUE	TRUE	overall	195	554	93	233	0.455607	0.85626	0.696744	0.655934	0.779682	0.544693
Bayesian Network	MAP+DAP	FALSE	TRUE	1	31	47	12	17	0.645833	0.79661	0.728972	0.721222	0.785664	0.681319
Bayesian Network	MAP+DAP	FALSE	TRUE	2	24	48	17	18	0.571429	0.738462	0.672897	0.654945	0.778755	0.578313
Bayesian Network	MAP+DAP	FALSE	TRUE	3	24	58	5	20	0.545455	0.920635	0.766355	0.733045	0.854978	0.657534
Bayesian Network	MAP+DAP	FALSE	TRUE	4	27	51	17	12	0.692308	0.75	0.728972	0.721154	0.810332	0.650602
Bayesian Network	MAP+DAP	FALSE	TRUE	5	32	42	17	16	0.666667	0.711864	0.691589	0.689266	0.760593	0.659794
Bayesian Network	MAP+DAP	FALSE	TRUE	6	23	56	15	13	0.638889	0.788732	0.738318	0.713811	0.789319	0.621622
Bayesian Network	MAP+DAP	FALSE	TRUE	7	27	52	13	15	0.642857	0.8	0.738318	0.721429	0.820879	0.658537
Bayesian Network	MAP+DAP	FALSE	TRUE	8	24	48	21	14	0.631579	0.695652	0.672897	0.663616	0.762014	0.578313
Bayesian Network	MAP+DAP	FALSE	TRUE	9	29	55	13	10	0.74359	0.808824	0.785047	0.776207	0.861425	0.716049
Bayesian Network	MAP+DAP	FALSE	TRUE	10	32	47	13	20	0.615385	0.783333	0.705357	0.699359	0.757853	0.659794
Bayesian Network	MAP+DAP	FALSE	TRUE	overall	273	504	143	155	0.63785	0.77898	0.722791	0.708415	0.798181	0.646919
Bayesian Network	MAP+DAP	TRUE	TRUE	1	27	51	8	21	0.5625	0.864407	0.728972	0.713453	0.807203	0.650602
Bayesian Network	MAP+DAP	TRUE	TRUE	2	22	52	13	20	0.52381	0.8	0.691589	0.661905	0.787546	0.571429
Bayesian Network	MAP+DAP	TRUE	TRUE	3	22	60	3	22	0.5	0.952381	0.766355	0.72619	0.830087	0.637681
Bayesian Network	MAP+DAP	TRUE	TRUE	4	21	60	8	18	0.538462	0.882353	0.757009	0.710407	0.811463	0.617647
Bayesian Network	MAP+DAP	TRUE	TRUE	5	27	51	8	21	0.5625	0.864407	0.728972	0.713453	0.79096	0.650602
Bayesian Network	MAP+DAP	TRUE	TRUE	6	19	63	8	17	0.527778	0.887324	0.766355	0.707551	0.815532	0.603175
Bayesian Network	MAP+DAP	TRUE	TRUE	7	22	57	8	20	0.52381	0.876923	0.738318	0.700366	0.820147	0.611111
Bayesian Network	MAP+DAP	TRUE	TRUE	8	19	54	15	19	0.5	0.782609	0.682243	0.641304	0.764302	0.527778
Bayesian Network	MAP+DAP	TRUE	TRUE	9	21	63	5	18	0.538462	0.926471	0.785047	0.732466	0.866516	0.646154
Bayesian Network	MAP+DAP	TRUE	TRUE	10	26	50	10	26	0.5	0.833333	0.678571	0.666667	0.763462	0.590909
Bayesian Network	MAP+DAP	TRUE	TRUE	overall	226	561	86	202	0.528037	0.867079	0.732093	0.697558	0.805722	0.610811
J48	AMP	FALSE	TRUE	1	21	57	5	24	0.466667	0.919355	0.728972	0.693011	0.713799	0.591549
J48	AMP	FALSE	TRUE	2	23	59	9	16	0.589744	0.867647	0.766355	0.728695	0.765649	0.647887
J48	AMP	FALSE	TRUE	3	25	51	13	18	0.581395	0.796875	0.71028	0.689135	0.782703	0.617284
J48	AMP	FALSE	TRUE	4	20	62	9	16	0.555556	0.873239	0.766355	0.714397	0.752934	0.615385
J48	AMP	FALSE	TRUE	5	24	51	18	14	0.631579	0.73913	0.700935	0.685355	0.741419	0.6
J48	AMP	FALSE	TRUE	6	27	52	11	17	0.613636	0.825397	0.738318	0.719517	0.744949	0.658537
J48	AMP	FALSE	TRUE	7	28	49	11	19	0.595745	0.816667	0.719626	0.706206	0.733511	0.651163
J48	AMP	FALSE	TRUE	8	26	47	17	17	0.604651	0.734375	0.682243	0.669513	0.68641	0.604651
J48	AMP	FALSE	TRUE	9	30	43	11	23	0.566038	0.796296	0.682243	0.681167	0.722397	0.638298
J48	AMP	FALSE	TRUE	10	30	63	9	10	0.75	0.875	0.830357	0.8125	0.857292	0.759494
J48	AMP	FALSE	TRUE	overall	254	534	113	174	0.593458	0.825348	0.733023	0.709403	0.750106	0.638994
J48	AMP	TRUE	TRUE	1	30	58	4	15	0.666667	0.935484	0.82243	0.801075	0.826882	0.759494
J48	AMP	TRUE	TRUE	2	27	48	20	12	0.692308	0.705882	0.700935	0.699095	0.726056	0.627907
J48	AMP	TRUE	TRUE	3	22	48	16	21	0.511628	0.75	0.654206	0.630814	0.701308	0.54321
J48	AMP	TRUE	TRUE	4	23	56	15	13	0.638889	0.788732	0.738318	0.713811	0.758998	0.621622
J48	AMP	TRUE	TRUE	5	24	48	21	14	0.631579	0.695652	0.672897	0.663616	0.690885	0.578313
J48	AMP	TRUE	TRUE	6	24	45	18	20	0.545455	0.714286	0.64486	0.62987	0.698954	0.55814
J48	AMP	TRUE	TRUE	7	33	44	16	14	0.702128	0.733333	0.719626	0.71773	0.720567	0.6875
J48	AMP	TRUE	TRUE	8	33	46	18	10	0.767442	0.71875	0.738318	0.743096	0.737282	0.702128
J48	AMP	TRUE	TRUE	9	34	42	12	19	0.641509	0.777778	0.71028	0.709644	0.745632	0.686869
J48	AMP	TRUE	TRUE	10	26	55	17	14	0.65	0.763889	0.723214	0.706944	0.741146	0.626506
J48	AMP	TRUE	TRUE	overall	276	490	157	152	0.64486	0.757342	0.712558	0.701101	0.734771	0.641115
J48	AMP+DAP	FALSE	TRUE	1	26	63	8	10	0.722222	0.887324	0.831776	0.804773	0.824922	0.742857
J48	AMP+DAP	FALSE	TRUE	2	26	51	8	22	0.541667	0.864407	0.719626	0.703037	0.740466	0.634146
J48	AMP+DAP	FALSE	TRUE	3	29	52	9	17	0.630435	0.852459	0.757009	0.741447	0.746793	0.690476
J48	AMP+DAP	FALSE	TRUE	4	23	55	9	20	0.534884	0.859375	0.728972	0.697129	0.744186	0.613333
J48	AMP+DAP	FALSE	TRUE	5	25	50	19	13	0.657895	0.724638	0.700935	0.691266	0.744661	0.609756
J48	AMP+DAP	FALSE	TRUE	6	23	56	8	20	0.534884	0.875	0.738318	0.704942	0.771621	0.621622
J48	AMP+DAP	FALSE	TRUE	7	27	52	16	12	0.692308	0.764706	0.738318	0.728507	0.783183	0.658537
J48	AMP+DAP	FALSE	TRUE	8	23	59	15	10	0.69697	0.797297	0.766355	0.747133	0.786036	0.647887
J48	AMP+DAP	FALSE	TRUE	9	24	52	10	21	0.533333	0.83871	0.71028	0.686022	0.678853	0.607595
J48	AMP+DAP	FALSE	TRUE	10	34	42	13	23	0.596491	0.763636	0.678571	0.680064	0.732376	0.653846
J48	AMP+DAP	FALSE	TRUE	overall	260	532	115	168	0.607477	0.822257	0.736744	0.714867	0.75531	0.647572
J48	AMP+DAP	TRUE	TRUE	1	24	57	14	12	0.666667	0.802817	0.757009	0.734742	0.751369	0.648649
J48	AMP+DAP	TRUE	TRUE	2	27	48	11	21	0.5625	0.813559	0.700935	0.68803	0.754237	0.627907
J48	AMP+DAP	TRUE	TRUE	3	29	52	9	17	0.630435	0.852459	0.757009	0.741447	0.802388	0.690476
J48	AMP+DAP	TRUE	TRUE	4	27	51	13	16	0.627907	0.796875	0.728972	0.712391	0.723292	0.650602
J48	AMP+DAP	TRUE	TRUE	5	31	51	18	7	0.815789	0.73913	0.766355	0.77746	0.79939	0.712644
J48	AMP+DAP	TRUE	TRUE	6	24	51	13	19	0.55814	0.796875	0.700935	0.677507	0.731286	0.6
J48	AMP+DAP	TRUE	TRUE	7	28	56	12	11	0.717949	0.823529	0.785047	0.770739	0.78733	0.708861
J48	AMP+DAP	TRUE	TRUE	8	24	54	20	9	0.727273	0.72973	0.728972	0.728501	0.770066	0.623377
J48	AMP+DAP	TRUE	TRUE	9	27	45	17	18	0.6	0.725806	0.672897	0.662903	0.606272	0.606742
J48	AMP+DAP	TRUE	TRUE	10	36	37	18	21	0.631579	0.672727	0.651786	0.652153	0.668421	0.648649
J48	AMP+DAP	TRUE	TRUE	overall	277	502	145	151	0.647196	0.775889	0.724651	0.711542	0.739405	0.651765
J48	AMP+MAP	FALSE	TRUE	1	24	52	17	14	0.631579	0.753623	0.71028	0.692601	0.70595	0.607595
J48	AMP+MAP	FALSE	TRUE	2	33	46	14	14	0.702128	0.766667	0.738318	0.734397	0.730496	0.702128
J48	AMP+MAP	FALSE	TRUE	3	30	48	14	15	0.666667	0.774194	0.728972	0.72043	0.730645	0.674157
J48	AMP+MAP	FALSE	TRUE	4	33	47	11	16	0.673469	0.810345	0.747664	0.741907	0.794335	0.709677
J48	AMP+MAP	FALSE	TRUE	5	20	60	10	17	0.540541	0.857143	0.747664	0.698842	0.722008	0.597015
J48	AMP+MAP	FALSE	TRUE	6	14	59	16	18	0.4375	0.786667	0.682243	0.612083	0.611667	0.451613
J48	AMP+MAP	FALSE	TRUE	7	27	43	20	17	0.613636	0.68254	0.654206	0.648088	0.667929	0.593407
J48	AMP+MAP	FALSE	TRUE	8	25	54	9	19	0.568182	0.857143	0.738318	0.712662	0.739899	0.641026
J48	AMP+MAP	FALSE	TRUE	9	32	47	10	18	0.64	0.824561	0.738318	0.732281	0.789298	0.695652
J48	AMP+MAP	FALSE	TRUE	10	19	62	8	23	0.452381	0.885714	0.723214	0.669048	0.655782	0.550725
J48	AMP+MAP	FALSE	TRUE	overall	257	518	129	171	0.600467	0.800618	0.72093	0.700543	0.714801	0.63145
J48	AMP+MAP	TRUE	TRUE	1	22	50	19	16	0.578947	0.724638	0.672897	0.651793	0.689931	0.556962
J48	AMP+MAP	TRUE	TRUE	2	25	47	13	22	0.531915	0.783333	0.672897	0.657624	0.628014	0.588235
J48	AMP+MAP	TRUE	TRUE	3	28	50	12	17	0.622222	0.806452	0.728972	0.714337	0.717921	0.658824
J48	AMP+MAP	TRUE	TRUE	4	37	44	14	12	0.755102	0.758621	0.757009	0.756861	0.763547	0.74
J48	AMP+MAP	TRUE	TRUE	5	24	56	14	13	0.648649	0.8	0.747664	0.724324	0.781274	0.64
J48	AMP+MAP	TRUE	TRUE	6	18	60	15	14	0.5625	0.8	0.728972	0.68125	0.680833	0.553846
J48	AMP+MAP	TRUE	TRUE	7	28	48	15	16	0.636364	0.761905	0.71028	0.699134	0.698593	0.643678
J48	AMP+MAP	TRUE	TRUE	8	24	50	13	20	0.545455	0.793651	0.691589	0.669553	0.649892	0.592593
J48	AMP+MAP	TRUE	TRUE	9	33	52	5	17	0.66	0.912281	0.794393	0.78614	0.770351	0.75
J48	AMP+MAP	TRUE	TRUE	10	28	54	16	14	0.666667	0.771429	0.732143	0.719048	0.726871	0.651163
J48	AMP+MAP	TRUE	TRUE	overall	267	511	136	161	0.623832	0.789799	0.723721	0.706815	0.710723	0.642599
J48	AMP+MAP+DAP	FALSE	TRUE	1	28	54	12	13	0.682927	0.818182	0.766355	0.750554	0.737066	0.691358
J48	AMP+MAP+DAP	FALSE	TRUE	2	33	43	13	18	0.647059	0.767857	0.71028	0.707458	0.69888	0.680412
J48	AMP+MAP+DAP	FALSE	TRUE	3	31	49	13	14	0.688889	0.790323	0.747664	0.739606	0.703047	0.696629
J48	AMP+MAP+DAP	FALSE	TRUE	4	29	50	17	11	0.725	0.746269	0.738318	0.735634	0.745522	0.674419
J48	AMP+MAP+DAP	FALSE	TRUE	5	21	55	15	16	0.567568	0.785714	0.71028	0.676641	0.722394	0.575342
J48	AMP+MAP+DAP	FALSE	TRUE	6	22	53	16	16	0.578947	0.768116	0.700935	0.673532	0.672387	0.578947
J48	AMP+MAP+DAP	FALSE	TRUE	7	31	45	14	17	0.645833	0.762712	0.71028	0.704273	0.712924	0.666667
J48	AMP+MAP+DAP	FALSE	TRUE	8	19	57	13	18	0.513514	0.814286	0.71028	0.6639	0.702124	0.550725
J48	AMP+MAP+DAP	FALSE	TRUE	9	24	52	12	19	0.55814	0.8125	0.71028	0.68532	0.670058	0.607595
J48	AMP+MAP+DAP	FALSE	TRUE	10	32	53	11	16	0.666667	0.828125	0.758929	0.747396	0.712402	0.703297
J48	AMP+MAP+DAP	FALSE	TRUE	overall	270	511	136	158	0.630841	0.789799	0.726512	0.71032	0.70768	0.647482
J48	AMP+MAP+DAP	TRUE	TRUE	1	26	51	15	15	0.634146	0.772727	0.719626	0.703437	0.715078	0.634146
J48	AMP+MAP+DAP	TRUE	TRUE	2	40	40	16	11	0.784314	0.714286	0.747664	0.7493	0.695553	0.747664
J48	AMP+MAP+DAP	TRUE	TRUE	3	27	47	15	18	0.6	0.758065	0.691589	0.679032	0.719355	0.62069
J48	AMP+MAP+DAP	TRUE	TRUE	4	26	56	11	14	0.65	0.835821	0.766355	0.74291	0.780597	0.675325
J48	AMP+MAP+DAP	TRUE	TRUE	5	23	54	16	14	0.621622	0.771429	0.719626	0.696525	0.680309	0.605263
J48	AMP+MAP+DAP	TRUE	TRUE	6	25	55	14	13	0.657895	0.797101	0.747664	0.727498	0.724066	0.649351
J48	AMP+MAP+DAP	TRUE	TRUE	7	35	41	18	13	0.729167	0.694915	0.71028	0.712041	0.717867	0.693069
J48	AMP+MAP+DAP	TRUE	TRUE	8	25	53	17	12	0.675676	0.757143	0.728972	0.716409	0.717375	0.632911
J48	AMP+MAP+DAP	TRUE	TRUE	9	25	46	18	18	0.581395	0.71875	0.663551	0.650073	0.652616	0.581395
J48	AMP+MAP+DAP	TRUE	TRUE	10	32	51	13	16	0.666667	0.796875	0.741071	0.731771	0.748047	0.688172
J48	AMP+MAP+DAP	TRUE	TRUE	overall	284	494	153	144	0.663551	0.763524	0.723721	0.713538	0.715086	0.656647
J48	DAP	FALSE	TRUE	1	21	54	14	18	0.538462	0.794118	0.700935	0.66629	0.666101	0.567568
J48	DAP	FALSE	TRUE	2	24	50	8	25	0.489796	0.862069	0.691589	0.675932	0.700739	0.592593
J48	DAP	FALSE	TRUE	3	20	51	17	19	0.512821	0.75	0.663551	0.63141	0.705128	0.526316
J48	DAP	FALSE	TRUE	4	26	49	13	19	0.577778	0.790323	0.700935	0.68405	0.733692	0.619048
J48	DAP	FALSE	TRUE	5	29	51	13	14	0.674419	0.796875	0.747664	0.735647	0.774528	0.682353
J48	DAP	FALSE	TRUE	6	20	60	7	20	0.5	0.895522	0.747664	0.697761	0.716418	0.597015
J48	DAP	FALSE	TRUE	7	27	47	15	18	0.6	0.758065	0.691589	0.679032	0.685484	0.62069
J48	DAP	FALSE	TRUE	8	25	53	13	16	0.609756	0.80303	0.728972	0.706393	0.769956	0.632911
J48	DAP	FALSE	TRUE	9	21	54	7	25	0.456522	0.885246	0.700935	0.670884	0.756771	0.567568
J48	DAP	FALSE	TRUE	10	24	56	15	17	0.585366	0.788732	0.714286	0.687049	0.720886	0.6
J48	DAP	FALSE	TRUE	overall	237	525	122	191	0.553738	0.811437	0.708837	0.682588	0.72297	0.602287
J48	DAP	TRUE	TRUE	1	22	54	14	17	0.564103	0.794118	0.71028	0.67911	0.704374	0.586667
J48	DAP	TRUE	TRUE	2	31	48	10	18	0.632653	0.827586	0.738318	0.73012	0.749472	0.688889
J48	DAP	TRUE	TRUE	3	19	50	18	20	0.487179	0.735294	0.64486	0.611237	0.717006	0.5
J48	DAP	TRUE	TRUE	4	32	47	15	13	0.711111	0.758065	0.738318	0.734588	0.785663	0.695652
J48	DAP	TRUE	TRUE	5	28	46	18	15	0.651163	0.71875	0.691589	0.684956	0.66806	0.629213
J48	DAP	TRUE	TRUE	6	22	57	10	18	0.55	0.850746	0.738318	0.700373	0.740672	0.611111
J48	DAP	TRUE	TRUE	7	28	42	20	17	0.622222	0.677419	0.654206	0.649821	0.686201	0.602151
J48	DAP	TRUE	TRUE	8	28	47	19	13	0.682927	0.712121	0.700935	0.697524	0.763489	0.636364
J48	DAP	TRUE	TRUE	9	24	50	11	22	0.521739	0.819672	0.691589	0.670706	0.760691	0.592593
J48	DAP	TRUE	TRUE	10	30	47	24	11	0.731707	0.661972	0.6875	0.69684	0.718653	0.631579
J48	DAP	TRUE	TRUE	overall	264	488	159	164	0.616822	0.75425	0.699535	0.685536	0.729428	0.620447
J48	MAP	FALSE	TRUE	1	19	57	9	22	0.463415	0.863636	0.71028	0.663525	0.658537	0.550725
J48	MAP	FALSE	TRUE	2	29	43	15	20	0.591837	0.741379	0.672897	0.666608	0.720443	0.623656
J48	MAP	FALSE	TRUE	3	23	56	10	18	0.560976	0.848485	0.738318	0.70473	0.784368	0.621622
J48	MAP	FALSE	TRUE	4	24	53	17	13	0.648649	0.757143	0.719626	0.702896	0.764479	0.615385
J48	MAP	FALSE	TRUE	5	26	53	15	13	0.666667	0.779412	0.738318	0.723039	0.716629	0.65
J48	MAP	FALSE	TRUE	6	26	49	14	18	0.590909	0.777778	0.700935	0.684343	0.718975	0.619048
J48	MAP	FALSE	TRUE	7	27	48	16	16	0.627907	0.75	0.700935	0.688953	0.730015	0.627907
J48	MAP	FALSE	TRUE	8	27	46	10	24	0.529412	0.821429	0.682243	0.67542	0.728817	0.613636
J48	MAP	FALSE	TRUE	9	21	50	17	19	0.525	0.746269	0.663551	0.635634	0.661194	0.538462
J48	MAP	FALSE	TRUE	10	26	53	16	17	0.604651	0.768116	0.705357	0.686384	0.737614	0.611765
J48	MAP	FALSE	TRUE	overall	248	508	139	180	0.579439	0.785162	0.703256	0.682301	0.722107	0.608589
J48	MAP	TRUE	TRUE	1	24	54	12	17	0.585366	0.818182	0.728972	0.701774	0.742424	0.623377
J48	MAP	TRUE	TRUE	2	28	40	18	21	0.571429	0.689655	0.635514	0.630542	0.663617	0.589474
J48	MAP	TRUE	TRUE	3	23	50	16	18	0.560976	0.757576	0.682243	0.659276	0.657613	0.575
J48	MAP	TRUE	TRUE	4	26	58	12	11	0.702703	0.828571	0.785047	0.765637	0.818919	0.693333
J48	MAP	TRUE	TRUE	5	26	49	19	13	0.666667	0.720588	0.700935	0.693627	0.68816	0.619048
J48	MAP	TRUE	TRUE	6	27	49	14	17	0.613636	0.777778	0.71028	0.695707	0.773268	0.635294
J48	MAP	TRUE	TRUE	7	31	48	16	12	0.72093	0.75	0.738318	0.735465	0.709666	0.688889
J48	MAP	TRUE	TRUE	8	30	49	7	21	0.588235	0.875	0.738318	0.731618	0.772234	0.681818
J48	MAP	TRUE	TRUE	9	21	52	15	19	0.525	0.776119	0.682243	0.65056	0.672201	0.552632
J48	MAP	TRUE	TRUE	10	24	47	22	19	0.55814	0.681159	0.633929	0.619649	0.669869	0.539326
J48	MAP	TRUE	TRUE	overall	260	496	151	168	0.607477	0.766615	0.703256	0.687046	0.716797	0.619785
J48	MAP+DAP	FALSE	TRUE	1	27	50	9	21	0.5625	0.847458	0.719626	0.704979	0.742761	0.642857
J48	MAP+DAP	FALSE	TRUE	2	21	50	15	21	0.5	0.769231	0.663551	0.634615	0.62619	0.538462
J48	MAP+DAP	FALSE	TRUE	3	24	55	8	20	0.545455	0.873016	0.738318	0.709235	0.760281	0.631579
J48	MAP+DAP	FALSE	TRUE	4	24	52	16	15	0.615385	0.764706	0.71028	0.690045	0.723416	0.607595
J48	MAP+DAP	FALSE	TRUE	5	28	48	11	20	0.583333	0.813559	0.71028	0.698446	0.753178	0.643678
J48	MAP+DAP	FALSE	TRUE	6	19	56	15	17	0.527778	0.788732	0.700935	0.658255	0.714593	0.542857
J48	MAP+DAP	FALSE	TRUE	7	26	50	15	16	0.619048	0.769231	0.71028	0.694139	0.750916	0.626506
J48	MAP+DAP	FALSE	TRUE	8	24	55	14	14	0.631579	0.797101	0.738318	0.71434	0.720061	0.631579
J48	MAP+DAP	FALSE	TRUE	9	27	55	13	12	0.692308	0.808824	0.766355	0.750566	0.78356	0.683544
J48	MAP+DAP	FALSE	TRUE	10	32	46	14	20	0.615385	0.766667	0.696429	0.691026	0.697436	0.653061
J48	MAP+DAP	FALSE	TRUE	overall	252	517	130	176	0.588785	0.799073	0.715349	0.693929	0.727239	0.622222
J48	MAP+DAP	TRUE	TRUE	1	34	38	21	14	0.708333	0.644068	0.672897	0.676201	0.662429	0.660194
J48	MAP+DAP	TRUE	TRUE	2	31	46	19	11	0.738095	0.707692	0.719626	0.722894	0.760256	0.673913
J48	MAP+DAP	TRUE	TRUE	3	26	52	11	18	0.590909	0.825397	0.728972	0.708153	0.645382	0.641975
J48	MAP+DAP	TRUE	TRUE	4	24	49	19	15	0.615385	0.720588	0.682243	0.667986	0.642722	0.585366
J48	MAP+DAP	TRUE	TRUE	5	26	47	12	22	0.541667	0.79661	0.682243	0.669138	0.693503	0.604651
J48	MAP+DAP	TRUE	TRUE	6	20	48	23	16	0.555556	0.676056	0.635514	0.615806	0.581573	0.506329
J48	MAP+DAP	TRUE	TRUE	7	24	51	14	18	0.571429	0.784615	0.700935	0.678022	0.68315	0.6
J48	MAP+DAP	TRUE	TRUE	8	21	49	20	17	0.552632	0.710145	0.654206	0.631388	0.601449	0.531646
J48	MAP+DAP	TRUE	TRUE	9	21	53	15	18	0.538462	0.779412	0.691589	0.658937	0.681561	0.56
J48	MAP+DAP	TRUE	TRUE	10	36	44	16	16	0.692308	0.733333	0.714286	0.712821	0.732051	0.692308
J48	MAP+DAP	TRUE	TRUE	overall	263	477	170	165	0.614486	0.737249	0.688372	0.675867	0.668408	0.610918
Logistic Regression	AMP	FALSE	TRUE	1	25	58	4	20	0.555556	0.935484	0.775701	0.74552	0.846595	0.675676
Logistic Regression	AMP	FALSE	TRUE	2	29	55	13	10	0.74359	0.808824	0.785047	0.776207	0.827112	0.716049
Logistic Regression	AMP	FALSE	TRUE	3	27	53	11	16	0.627907	0.828125	0.747664	0.728016	0.821584	0.666667
Logistic Regression	AMP	FALSE	TRUE	4	23	64	7	13	0.638889	0.901408	0.813084	0.770149	0.87813	0.69697
Logistic Regression	AMP	FALSE	TRUE	5	30	55	14	8	0.789474	0.797101	0.794393	0.793288	0.838482	0.731707
Logistic Regression	AMP	FALSE	TRUE	6	28	50	13	16	0.636364	0.793651	0.728972	0.715007	0.789502	0.658824
Logistic Regression	AMP	FALSE	TRUE	7	31	48	12	16	0.659574	0.8	0.738318	0.729787	0.808156	0.688889
Logistic Regression	AMP	FALSE	TRUE	8	28	52	12	15	0.651163	0.8125	0.747664	0.731831	0.781613	0.674699
Logistic Regression	AMP	FALSE	TRUE	9	35	44	10	18	0.660377	0.814815	0.738318	0.737596	0.864081	0.714286
Logistic Regression	AMP	FALSE	TRUE	10	25	66	6	15	0.625	0.916667	0.8125	0.770833	0.850694	0.704225
Logistic Regression	AMP	FALSE	TRUE	overall	281	545	102	147	0.656542	0.842349	0.768372	0.749446	0.830595	0.692972
Logistic Regression	AMP	TRUE	TRUE	1	32	52	10	13	0.711111	0.83871	0.785047	0.77491	0.842832	0.735632
Logistic Regression	AMP	TRUE	TRUE	2	29	50	18	10	0.74359	0.735294	0.738318	0.739442	0.814103	0.674419
Logistic Regression	AMP	TRUE	TRUE	3	31	51	13	12	0.72093	0.796875	0.766355	0.758903	0.813953	0.712644
Logistic Regression	AMP	TRUE	TRUE	4	23	63	8	13	0.638889	0.887324	0.803738	0.763106	0.868936	0.686567
Logistic Regression	AMP	TRUE	TRUE	5	25	50	19	13	0.657895	0.724638	0.700935	0.691266	0.804348	0.609756
Logistic Regression	AMP	TRUE	TRUE	6	31	49	14	13	0.704545	0.777778	0.747664	0.741162	0.795996	0.696629
Logistic Regression	AMP	TRUE	TRUE	7	34	47	13	13	0.723404	0.783333	0.757009	0.753369	0.822695	0.723404
Logistic Regression	AMP	TRUE	TRUE	8	31	49	15	12	0.72093	0.765625	0.747664	0.743278	0.785065	0.696629
Logistic Regression	AMP	TRUE	TRUE	9	37	47	7	16	0.698113	0.87037	0.785047	0.784242	0.856045	0.762887
Logistic Regression	AMP	TRUE	TRUE	10	28	62	10	12	0.7	0.861111	0.803571	0.780556	0.840278	0.717949
Logistic Regression	AMP	TRUE	TRUE	overall	301	520	127	127	0.703271	0.803709	0.763721	0.75349	0.824425	0.703271
Logistic Regression	AMP+DAP	FALSE	TRUE	1	24	60	11	12	0.666667	0.84507	0.785047	0.755869	0.841354	0.676056
Logistic Regression	AMP+DAP	FALSE	TRUE	2	27	53	6	21	0.5625	0.898305	0.747664	0.730403	0.829979	0.666667
Logistic Regression	AMP+DAP	FALSE	TRUE	3	27	53	8	19	0.586957	0.868852	0.747664	0.727904	0.786529	0.666667
Logistic Regression	AMP+DAP	FALSE	TRUE	4	29	56	8	14	0.674419	0.875	0.794393	0.774709	0.836301	0.725
Logistic Regression	AMP+DAP	FALSE	TRUE	5	27	55	14	11	0.710526	0.797101	0.766355	0.753814	0.863082	0.683544
Logistic Regression	AMP+DAP	FALSE	TRUE	6	23	56	8	20	0.534884	0.875	0.738318	0.704942	0.817769	0.621622
Logistic Regression	AMP+DAP	FALSE	TRUE	7	27	54	14	12	0.692308	0.794118	0.757009	0.743213	0.832956	0.675
Logistic Regression	AMP+DAP	FALSE	TRUE	8	16	61	13	17	0.484848	0.824324	0.719626	0.654586	0.736282	0.516129
Logistic Regression	AMP+DAP	FALSE	TRUE	9	26	52	10	19	0.577778	0.83871	0.728972	0.708244	0.744982	0.641975
Logistic Regression	AMP+DAP	FALSE	TRUE	10	35	45	10	22	0.614035	0.818182	0.714286	0.716108	0.802392	0.686275
Logistic Regression	AMP+DAP	FALSE	TRUE	overall	261	545	102	167	0.609813	0.842349	0.749767	0.726081	0.809163	0.659924
Logistic Regression	AMP+DAP	TRUE	TRUE	1	29	56	15	7	0.805556	0.788732	0.794393	0.797144	0.836854	0.725
Logistic Regression	AMP+DAP	TRUE	TRUE	2	32	46	13	16	0.666667	0.779661	0.728972	0.723164	0.835452	0.688172
Logistic Regression	AMP+DAP	TRUE	TRUE	3	30	48	13	16	0.652174	0.786885	0.728972	0.71953	0.836778	0.674157
Logistic Regression	AMP+DAP	TRUE	TRUE	4	31	52	12	12	0.72093	0.8125	0.775701	0.766715	0.849564	0.72093
Logistic Regression	AMP+DAP	TRUE	TRUE	5	31	52	17	7	0.815789	0.753623	0.775701	0.784706	0.840008	0.72093
Logistic Regression	AMP+DAP	TRUE	TRUE	6	26	54	10	17	0.604651	0.84375	0.747664	0.724201	0.805596	0.658228
Logistic Regression	AMP+DAP	TRUE	TRUE	7	26	56	12	13	0.666667	0.823529	0.766355	0.745098	0.773756	0.675325
Logistic Regression	AMP+DAP	TRUE	TRUE	8	19	58	16	14	0.575758	0.783784	0.719626	0.679771	0.743243	0.558824
Logistic Regression	AMP+DAP	TRUE	TRUE	9	29	49	13	16	0.644444	0.790323	0.728972	0.717384	0.765591	0.666667
Logistic Regression	AMP+DAP	TRUE	TRUE	10	40	41	14	17	0.701754	0.745455	0.723214	0.723604	0.795215	0.720721
Logistic Regression	AMP+DAP	TRUE	TRUE	overall	293	512	135	135	0.684579	0.791345	0.748837	0.737962	0.808206	0.684579
Logistic Regression	AMP+MAP	FALSE	TRUE	1	24	54	15	14	0.631579	0.782609	0.728972	0.707094	0.777269	0.623377
Logistic Regression	AMP+MAP	FALSE	TRUE	2	30	45	15	17	0.638298	0.75	0.700935	0.694149	0.771277	0.652174
Logistic Regression	AMP+MAP	FALSE	TRUE	3	23	54	8	22	0.511111	0.870968	0.719626	0.691039	0.76595	0.605263
Logistic Regression	AMP+MAP	FALSE	TRUE	4	34	48	10	15	0.693878	0.827586	0.766355	0.760732	0.825475	0.731183
Logistic Regression	AMP+MAP	FALSE	TRUE	5	26	58	12	11	0.702703	0.828571	0.785047	0.765637	0.849614	0.693333
Logistic Regression	AMP+MAP	FALSE	TRUE	6	20	61	14	12	0.625	0.813333	0.757009	0.719167	0.795417	0.606061
Logistic Regression	AMP+MAP	FALSE	TRUE	7	27	52	11	17	0.613636	0.825397	0.738318	0.719517	0.738636	0.658537
Logistic Regression	AMP+MAP	FALSE	TRUE	8	26	55	8	18	0.590909	0.873016	0.757009	0.731962	0.825397	0.666667
Logistic Regression	AMP+MAP	FALSE	TRUE	9	27	47	10	23	0.54	0.824561	0.691589	0.682281	0.781754	0.62069
Logistic Regression	AMP+MAP	FALSE	TRUE	10	18	56	14	24	0.428571	0.8	0.660714	0.614286	0.75	0.486486
Logistic Regression	AMP+MAP	FALSE	TRUE	overall	255	530	117	173	0.595794	0.819165	0.730233	0.70748	0.788079	0.6375
Logistic Regression	AMP+MAP	TRUE	TRUE	1	24	48	21	14	0.631579	0.695652	0.672897	0.663616	0.71701	0.578313
Logistic Regression	AMP+MAP	TRUE	TRUE	2	32	50	10	15	0.680851	0.833333	0.766355	0.757092	0.815248	0.719101
Logistic Regression	AMP+MAP	TRUE	TRUE	3	27	46	16	18	0.6	0.741935	0.682243	0.670968	0.750538	0.613636
Logistic Regression	AMP+MAP	TRUE	TRUE	4	31	44	14	18	0.632653	0.758621	0.700935	0.695637	0.783955	0.659574
Logistic Regression	AMP+MAP	TRUE	TRUE	5	23	56	14	14	0.621622	0.8	0.738318	0.710811	0.749807	0.621622
Logistic Regression	AMP+MAP	TRUE	TRUE	6	21	57	18	11	0.65625	0.76	0.728972	0.708125	0.735417	0.591549
Logistic Regression	AMP+MAP	TRUE	TRUE	7	31	52	11	13	0.704545	0.825397	0.775701	0.764971	0.795815	0.72093
Logistic Regression	AMP+MAP	TRUE	TRUE	8	26	52	11	18	0.590909	0.825397	0.728972	0.708153	0.790404	0.641975
Logistic Regression	AMP+MAP	TRUE	TRUE	9	33	46	11	17	0.66	0.807018	0.738318	0.733509	0.785263	0.702128
Logistic Regression	AMP+MAP	TRUE	TRUE	10	24	55	15	18	0.571429	0.785714	0.705357	0.678571	0.779592	0.592593
Logistic Regression	AMP+MAP	TRUE	TRUE	overall	272	506	141	156	0.635514	0.782071	0.723721	0.708793	0.770305	0.646849
Logistic Regression	AMP+MAP+DAP	FALSE	TRUE	1	22	49	17	19	0.536585	0.742424	0.663551	0.639505	0.731892	0.55
Logistic Regression	AMP+MAP+DAP	FALSE	TRUE	2	37	40	16	14	0.72549	0.714286	0.719626	0.719888	0.772934	0.711538
Logistic Regression	AMP+MAP+DAP	FALSE	TRUE	3	34	52	10	11	0.755556	0.83871	0.803738	0.797133	0.8	0.764045
Logistic Regression	AMP+MAP+DAP	FALSE	TRUE	4	26	54	13	14	0.65	0.80597	0.747664	0.727985	0.74291	0.658228
Logistic Regression	AMP+MAP+DAP	FALSE	TRUE	5	23	58	12	14	0.621622	0.828571	0.757009	0.725097	0.780309	0.638889
Logistic Regression	AMP+MAP+DAP	FALSE	TRUE	6	24	58	11	14	0.631579	0.84058	0.766355	0.736079	0.772311	0.657534
Logistic Regression	AMP+MAP+DAP	FALSE	TRUE	7	34	49	10	14	0.708333	0.830508	0.775701	0.769421	0.817797	0.73913
Logistic Regression	AMP+MAP+DAP	FALSE	TRUE	8	18	56	14	19	0.486486	0.8	0.691589	0.643243	0.718919	0.521739
Logistic Regression	AMP+MAP+DAP	FALSE	TRUE	9	22	54	10	21	0.511628	0.84375	0.71028	0.677689	0.733648	0.586667
Logistic Regression	AMP+MAP+DAP	FALSE	TRUE	10	26	59	5	22	0.541667	0.921875	0.758929	0.731771	0.816732	0.658228
Logistic Regression	AMP+MAP+DAP	FALSE	TRUE	overall	266	529	118	162	0.621495	0.81762	0.739535	0.719558	0.768745	0.655172
Logistic Regression	AMP+MAP+DAP	TRUE	TRUE	1	27	49	17	14	0.658537	0.742424	0.71028	0.70048	0.753511	0.635294
Logistic Regression	AMP+MAP+DAP	TRUE	TRUE	2	42	46	10	9	0.823529	0.821429	0.82243	0.822479	0.852941	0.815534
Logistic Regression	AMP+MAP+DAP	TRUE	TRUE	3	28	48	14	17	0.622222	0.774194	0.71028	0.698208	0.727599	0.643678
Logistic Regression	AMP+MAP+DAP	TRUE	TRUE	4	26	52	15	14	0.65	0.776119	0.728972	0.71306	0.772761	0.641975
Logistic Regression	AMP+MAP+DAP	TRUE	TRUE	5	22	59	11	15	0.594595	0.842857	0.757009	0.718726	0.817375	0.628571
Logistic Regression	AMP+MAP+DAP	TRUE	TRUE	6	24	53	16	14	0.631579	0.768116	0.719626	0.699847	0.738368	0.615385
Logistic Regression	AMP+MAP+DAP	TRUE	TRUE	7	32	43	16	16	0.666667	0.728814	0.700935	0.69774	0.767302	0.666667
Logistic Regression	AMP+MAP+DAP	TRUE	TRUE	8	18	57	13	19	0.486486	0.814286	0.700935	0.650386	0.689189	0.529412
Logistic Regression	AMP+MAP+DAP	TRUE	TRUE	9	23	48	16	20	0.534884	0.75	0.663551	0.642442	0.698219	0.560976
Logistic Regression	AMP+MAP+DAP	TRUE	TRUE	10	33	59	5	15	0.6875	0.921875	0.821429	0.804688	0.801758	0.767442
Logistic Regression	AMP+MAP+DAP	TRUE	TRUE	overall	275	514	133	153	0.642523	0.794436	0.733953	0.71848	0.761902	0.657895
Logistic Regression	DAP	FALSE	TRUE	1	16	58	10	23	0.410256	0.852941	0.691589	0.631599	0.740385	0.492308
Logistic Regression	DAP	FALSE	TRUE	2	22	49	9	27	0.44898	0.844828	0.663551	0.646904	0.733462	0.55
Logistic Regression	DAP	FALSE	TRUE	3	19	56	12	20	0.487179	0.823529	0.700935	0.655354	0.759615	0.542857
Logistic Regression	DAP	FALSE	TRUE	4	22	55	7	23	0.488889	0.887097	0.719626	0.687993	0.730108	0.594595
Logistic Regression	DAP	FALSE	TRUE	5	15	54	10	28	0.348837	0.84375	0.64486	0.596294	0.771257	0.441176
Logistic Regression	DAP	FALSE	TRUE	6	18	58	9	22	0.45	0.865672	0.71028	0.657836	0.754291	0.537313
Logistic Regression	DAP	FALSE	TRUE	7	21	55	7	24	0.466667	0.887097	0.71028	0.676882	0.722401	0.575342
Logistic Regression	DAP	FALSE	TRUE	8	18	54	12	23	0.439024	0.818182	0.672897	0.628603	0.74187	0.507042
Logistic Regression	DAP	FALSE	TRUE	9	16	56	5	30	0.347826	0.918033	0.672897	0.632929	0.751426	0.477612
Logistic Regression	DAP	FALSE	TRUE	10	21	57	14	20	0.512195	0.802817	0.696429	0.657506	0.765544	0.552632
Logistic Regression	DAP	FALSE	TRUE	overall	188	552	95	240	0.439252	0.853168	0.688372	0.64621	0.747036	0.528833
Logistic Regression	DAP	TRUE	TRUE	1	24	55	13	15	0.615385	0.808824	0.738318	0.712104	0.734351	0.631579
Logistic Regression	DAP	TRUE	TRUE	2	30	46	12	19	0.612245	0.793103	0.71028	0.702674	0.767769	0.659341
Logistic Regression	DAP	TRUE	TRUE	3	21	46	22	18	0.538462	0.676471	0.626168	0.607466	0.678733	0.512195
Logistic Regression	DAP	TRUE	TRUE	4	28	51	11	17	0.622222	0.822581	0.738318	0.722401	0.7681	0.666667
Logistic Regression	DAP	TRUE	TRUE	5	21	52	12	22	0.488372	0.8125	0.682243	0.650436	0.740552	0.552632
Logistic Regression	DAP	TRUE	TRUE	6	22	53	14	18	0.55	0.791045	0.700935	0.670522	0.771828	0.578947
Logistic Regression	DAP	TRUE	TRUE	7	26	47	15	19	0.577778	0.758065	0.682243	0.667921	0.735484	0.604651
Logistic Regression	DAP	TRUE	TRUE	8	25	51	15	16	0.609756	0.772727	0.71028	0.691242	0.766814	0.617284
Logistic Regression	DAP	TRUE	TRUE	9	29	49	12	17	0.630435	0.803279	0.728972	0.716857	0.738061	0.666667
Logistic Regression	DAP	TRUE	TRUE	10	27	55	16	14	0.658537	0.774648	0.732143	0.716592	0.799038	0.642857
Logistic Regression	DAP	TRUE	TRUE	overall	253	505	142	175	0.591121	0.780526	0.705116	0.685823	0.750073	0.614824
Logistic Regression	MAP	FALSE	TRUE	1	20	58	8	21	0.487805	0.878788	0.728972	0.683296	0.774945	0.57971
Logistic Regression	MAP	FALSE	TRUE	2	25	44	14	24	0.510204	0.758621	0.64486	0.634412	0.745954	0.568182
Logistic Regression	MAP	FALSE	TRUE	3	22	57	9	19	0.536585	0.863636	0.738318	0.700111	0.722284	0.611111
Logistic Regression	MAP	FALSE	TRUE	4	24	61	9	13	0.648649	0.871429	0.794393	0.760039	0.848263	0.685714
Logistic Regression	MAP	FALSE	TRUE	5	26	56	12	13	0.666667	0.823529	0.766355	0.745098	0.775641	0.675325
Logistic Regression	MAP	FALSE	TRUE	6	20	51	12	24	0.454545	0.809524	0.663551	0.632035	0.727273	0.526316
Logistic Regression	MAP	FALSE	TRUE	7	28	48	16	15	0.651163	0.75	0.71028	0.700581	0.787064	0.643678
Logistic Regression	MAP	FALSE	TRUE	8	27	48	8	24	0.529412	0.857143	0.700935	0.693277	0.771359	0.627907
Logistic Regression	MAP	FALSE	TRUE	9	21	55	12	19	0.525	0.820896	0.71028	0.672948	0.763433	0.575342
Logistic Regression	MAP	FALSE	TRUE	10	24	60	9	19	0.55814	0.869565	0.75	0.713852	0.790024	0.631579
Logistic Regression	MAP	FALSE	TRUE	overall	237	538	109	191	0.553738	0.83153	0.72093	0.692634	0.770624	0.612403
Logistic Regression	MAP	TRUE	TRUE	1	26	51	15	15	0.634146	0.772727	0.719626	0.703437	0.814486	0.634146
Logistic Regression	MAP	TRUE	TRUE	2	33	43	15	16	0.673469	0.741379	0.71028	0.707424	0.750704	0.680412
Logistic Regression	MAP	TRUE	TRUE	3	22	54	12	19	0.536585	0.818182	0.71028	0.677384	0.737066	0.586667
Logistic Regression	MAP	TRUE	TRUE	4	24	58	12	13	0.648649	0.828571	0.766355	0.73861	0.81834	0.657534
Logistic Regression	MAP	TRUE	TRUE	5	26	56	12	13	0.666667	0.823529	0.766355	0.745098	0.768665	0.675325
Logistic Regression	MAP	TRUE	TRUE	6	25	49	14	19	0.568182	0.777778	0.691589	0.67298	0.695527	0.60241
Logistic Regression	MAP	TRUE	TRUE	7	34	48	16	9	0.790698	0.75	0.766355	0.770349	0.824491	0.731183
Logistic Regression	MAP	TRUE	TRUE	8	30	43	13	21	0.588235	0.767857	0.682243	0.678046	0.711485	0.638298
Logistic Regression	MAP	TRUE	TRUE	9	19	51	16	21	0.475	0.761194	0.654206	0.618097	0.721642	0.506667
Logistic Regression	MAP	TRUE	TRUE	10	28	50	19	15	0.651163	0.724638	0.696429	0.6879	0.733401	0.622222
Logistic Regression	MAP	TRUE	TRUE	overall	267	503	144	161	0.623832	0.777434	0.716279	0.700633	0.757581	0.636472
Logistic Regression	MAP+DAP	FALSE	TRUE	1	33	45	14	15	0.6875	0.762712	0.728972	0.725106	0.79202	0.694737
Logistic Regression	MAP+DAP	FALSE	TRUE	2	25	50	15	17	0.595238	0.769231	0.700935	0.682234	0.744139	0.609756
Logistic Regression	MAP+DAP	FALSE	TRUE	3	27	54	9	17	0.613636	0.857143	0.757009	0.73539	0.775794	0.675
Logistic Regression	MAP+DAP	FALSE	TRUE	4	23	60	8	16	0.589744	0.882353	0.775701	0.736048	0.806561	0.657143
Logistic Regression	MAP+DAP	FALSE	TRUE	5	30	49	10	18	0.625	0.830508	0.738318	0.727754	0.820268	0.681818
Logistic Regression	MAP+DAP	FALSE	TRUE	6	23	54	17	13	0.638889	0.760563	0.719626	0.699726	0.772105	0.605263
Logistic Regression	MAP+DAP	FALSE	TRUE	7	29	52	13	13	0.690476	0.8	0.757009	0.745238	0.766667	0.690476
Logistic Regression	MAP+DAP	FALSE	TRUE	8	22	57	12	16	0.578947	0.826087	0.738318	0.702517	0.726926	0.611111
Logistic Regression	MAP+DAP	FALSE	TRUE	9	19	59	9	20	0.487179	0.867647	0.728972	0.677413	0.729449	0.567164
Logistic Regression	MAP+DAP	FALSE	TRUE	10	37	50	10	15	0.711538	0.833333	0.776786	0.772436	0.828846	0.747475
Logistic Regression	MAP+DAP	FALSE	TRUE	overall	268	530	117	160	0.626168	0.819165	0.742326	0.722667	0.776278	0.659287
Logistic Regression	MAP+DAP	TRUE	TRUE	1	33	43	16	15	0.6875	0.728814	0.71028	0.708157	0.777895	0.680412
Logistic Regression	MAP+DAP	TRUE	TRUE	2	27	50	15	15	0.642857	0.769231	0.719626	0.706044	0.74707	0.642857
Logistic Regression	MAP+DAP	TRUE	TRUE	3	30	53	10	14	0.681818	0.84127	0.775701	0.761544	0.815296	0.714286
Logistic Regression	MAP+DAP	TRUE	TRUE	4	24	53	15	15	0.615385	0.779412	0.719626	0.697398	0.74227	0.615385
Logistic Regression	MAP+DAP	TRUE	TRUE	5	36	45	14	12	0.75	0.762712	0.757009	0.756356	0.791314	0.734694
Logistic Regression	MAP+DAP	TRUE	TRUE	6	22	53	18	14	0.611111	0.746479	0.700935	0.678795	0.780125	0.578947
Logistic Regression	MAP+DAP	TRUE	TRUE	7	24	53	12	18	0.571429	0.815385	0.719626	0.693407	0.710989	0.615385
Logistic Regression	MAP+DAP	TRUE	TRUE	8	22	51	18	16	0.578947	0.73913	0.682243	0.659039	0.645309	0.564103
Logistic Regression	MAP+DAP	TRUE	TRUE	9	24	57	11	15	0.615385	0.838235	0.757009	0.72681	0.792986	0.648649
Logistic Regression	MAP+DAP	TRUE	TRUE	10	34	46	14	18	0.653846	0.766667	0.714286	0.710256	0.784135	0.68
Logistic Regression	MAP+DAP	TRUE	TRUE	overall	276	504	143	152	0.64486	0.77898	0.725581	0.71192	0.758739	0.651712
Random Forest	AMP	FALSE	TRUE	1	23	49	13	22	0.511111	0.790323	0.672897	0.650717	0.794265	0.567901
Random Forest	AMP	FALSE	TRUE	2	28	57	11	11	0.717949	0.838235	0.794393	0.778092	0.81316	0.717949
Random Forest	AMP	FALSE	TRUE	3	24	50	14	19	0.55814	0.78125	0.691589	0.669695	0.75	0.592593
Random Forest	AMP	FALSE	TRUE	4	27	64	7	9	0.75	0.901408	0.850467	0.825704	0.894757	0.771429
Random Forest	AMP	FALSE	TRUE	5	31	53	16	7	0.815789	0.768116	0.785047	0.791953	0.884439	0.729412
Random Forest	AMP	FALSE	TRUE	6	30	57	6	14	0.681818	0.904762	0.813084	0.79329	0.856602	0.75
Random Forest	AMP	FALSE	TRUE	7	31	52	8	16	0.659574	0.866667	0.775701	0.763121	0.850709	0.72093
Random Forest	AMP	FALSE	TRUE	8	30	48	16	13	0.697674	0.75	0.728972	0.723837	0.793423	0.674157
Random Forest	AMP	FALSE	TRUE	9	33	47	7	20	0.622642	0.87037	0.747664	0.746506	0.877708	0.709677
Random Forest	AMP	FALSE	TRUE	10	25	61	11	15	0.625	0.847222	0.767857	0.736111	0.840799	0.657895
Random Forest	AMP	FALSE	TRUE	overall	282	538	109	146	0.658879	0.83153	0.762791	0.745204	0.835586	0.688645
Random Forest	AMP	TRUE	TRUE	1	26	55	7	19	0.577778	0.887097	0.757009	0.732437	0.837634	0.666667
Random Forest	AMP	TRUE	TRUE	2	30	55	13	9	0.769231	0.808824	0.794393	0.789027	0.862368	0.731707
Random Forest	AMP	TRUE	TRUE	3	30	53	11	13	0.697674	0.828125	0.775701	0.7629	0.839571	0.714286
Random Forest	AMP	TRUE	TRUE	4	24	68	3	12	0.666667	0.957746	0.859813	0.812207	0.885955	0.761905
Random Forest	AMP	TRUE	TRUE	5	30	58	11	8	0.789474	0.84058	0.82243	0.815027	0.880244	0.759494
Random Forest	AMP	TRUE	TRUE	6	29	52	11	15	0.659091	0.825397	0.757009	0.742244	0.845779	0.690476
Random Forest	AMP	TRUE	TRUE	7	32	52	8	15	0.680851	0.866667	0.785047	0.773759	0.842553	0.735632
Random Forest	AMP	TRUE	TRUE	8	31	46	18	12	0.72093	0.71875	0.719626	0.71984	0.80069	0.673913
Random Forest	AMP	TRUE	TRUE	9	35	49	5	18	0.660377	0.907407	0.785047	0.783892	0.90007	0.752688
Random Forest	AMP	TRUE	TRUE	10	26	65	7	14	0.65	0.902778	0.8125	0.776389	0.885417	0.712329
Random Forest	AMP	TRUE	TRUE	overall	293	553	94	135	0.684579	0.854714	0.786977	0.769647	0.858028	0.719018
Random Forest	AMP+DAP	FALSE	TRUE	1	27	60	11	9	0.75	0.84507	0.813084	0.797535	0.850352	0.72973
Random Forest	AMP+DAP	FALSE	TRUE	2	26	48	11	22	0.541667	0.813559	0.691589	0.677613	0.827507	0.611765
Random Forest	AMP+DAP	FALSE	TRUE	3	36	50	11	10	0.782609	0.819672	0.803738	0.80114	0.860834	0.774194
Random Forest	AMP+DAP	FALSE	TRUE	4	28	54	10	15	0.651163	0.84375	0.766355	0.747456	0.824491	0.691358
Random Forest	AMP+DAP	FALSE	TRUE	5	29	53	16	9	0.763158	0.768116	0.766355	0.765637	0.865561	0.698795
Random Forest	AMP+DAP	FALSE	TRUE	6	23	56	8	20	0.534884	0.875	0.738318	0.704942	0.834666	0.621622
Random Forest	AMP+DAP	FALSE	TRUE	7	30	53	15	9	0.769231	0.779412	0.775701	0.774321	0.855015	0.714286
Random Forest	AMP+DAP	FALSE	TRUE	8	23	65	9	10	0.69697	0.878378	0.82243	0.787674	0.861384	0.707692
Random Forest	AMP+DAP	FALSE	TRUE	9	30	52	10	15	0.666667	0.83871	0.766355	0.752688	0.829032	0.705882
Random Forest	AMP+DAP	FALSE	TRUE	10	43	47	8	14	0.754386	0.854545	0.803571	0.804466	0.856938	0.796296
Random Forest	AMP+DAP	FALSE	TRUE	overall	295	538	109	133	0.689252	0.83153	0.774884	0.760391	0.846578	0.709135
Random Forest	AMP+DAP	TRUE	TRUE	1	25	60	11	11	0.694444	0.84507	0.794393	0.769757	0.871479	0.694444
Random Forest	AMP+DAP	TRUE	TRUE	2	29	51	8	19	0.604167	0.864407	0.747664	0.734287	0.868114	0.682353
Random Forest	AMP+DAP	TRUE	TRUE	3	33	53	8	13	0.717391	0.868852	0.803738	0.793122	0.879187	0.758621
Random Forest	AMP+DAP	TRUE	TRUE	4	24	56	8	19	0.55814	0.875	0.747664	0.71657	0.85665	0.64
Random Forest	AMP+DAP	TRUE	TRUE	5	26	57	12	12	0.684211	0.826087	0.775701	0.755149	0.88177	0.684211
Random Forest	AMP+DAP	TRUE	TRUE	6	26	56	8	17	0.604651	0.875	0.766355	0.739826	0.848837	0.675325
Random Forest	AMP+DAP	TRUE	TRUE	7	29	56	12	10	0.74359	0.823529	0.794393	0.78356	0.845777	0.725
Random Forest	AMP+DAP	TRUE	TRUE	8	23	62	12	10	0.69697	0.837838	0.794393	0.767404	0.87674	0.676471
Random Forest	AMP+DAP	TRUE	TRUE	9	30	51	11	15	0.666667	0.822581	0.757009	0.744624	0.850179	0.697674
Random Forest	AMP+DAP	TRUE	TRUE	10	40	49	6	17	0.701754	0.890909	0.794643	0.796332	0.880383	0.776699
Random Forest	AMP+DAP	TRUE	TRUE	overall	285	551	96	143	0.665888	0.851623	0.777674	0.758755	0.865912	0.704574
Random Forest	AMP+MAP	FALSE	TRUE	1	28	57	12	10	0.736842	0.826087	0.794393	0.781465	0.836384	0.717949
Random Forest	AMP+MAP	FALSE	TRUE	2	32	50	10	15	0.680851	0.833333	0.766355	0.757092	0.865248	0.719101
Random Forest	AMP+MAP	FALSE	TRUE	3	25	52	10	20	0.555556	0.83871	0.719626	0.697133	0.841039	0.625
Random Forest	AMP+MAP	FALSE	TRUE	4	35	48	10	14	0.714286	0.827586	0.775701	0.770936	0.903941	0.744681
Random Forest	AMP+MAP	FALSE	TRUE	5	17	63	7	20	0.459459	0.9	0.747664	0.67973	0.833205	0.557377
Random Forest	AMP+MAP	FALSE	TRUE	6	21	62	13	11	0.65625	0.826667	0.775701	0.741458	0.840417	0.636364
Random Forest	AMP+MAP	FALSE	TRUE	7	28	51	12	16	0.636364	0.809524	0.738318	0.722944	0.829365	0.666667
Random Forest	AMP+MAP	FALSE	TRUE	8	27	56	7	17	0.613636	0.888889	0.775701	0.751263	0.886544	0.692308
Random Forest	AMP+MAP	FALSE	TRUE	9	35	51	6	15	0.7	0.894737	0.803738	0.797368	0.905614	0.769231
Random Forest	AMP+MAP	FALSE	TRUE	10	23	57	13	19	0.547619	0.814286	0.714286	0.680952	0.798469	0.589744
Random Forest	AMP+MAP	FALSE	TRUE	overall	271	547	100	157	0.633178	0.84544	0.76093	0.739309	0.854023	0.678348
Random Forest	AMP+MAP	TRUE	TRUE	1	31	57	12	7	0.815789	0.826087	0.82243	0.820938	0.856407	0.765432
Random Forest	AMP+MAP	TRUE	TRUE	2	31	50	10	16	0.659574	0.833333	0.757009	0.746454	0.875532	0.704545
Random Forest	AMP+MAP	TRUE	TRUE	3	27	52	10	18	0.6	0.83871	0.738318	0.719355	0.855018	0.658537
Random Forest	AMP+MAP	TRUE	TRUE	4	41	52	6	8	0.836735	0.896552	0.869159	0.866643	0.938248	0.854167
Random Forest	AMP+MAP	TRUE	TRUE	5	21	61	9	16	0.567568	0.871429	0.766355	0.719498	0.867181	0.626866
Random Forest	AMP+MAP	TRUE	TRUE	6	22	64	11	10	0.6875	0.853333	0.803738	0.770417	0.831042	0.676923
Random Forest	AMP+MAP	TRUE	TRUE	7	27	54	9	17	0.613636	0.857143	0.757009	0.73539	0.845779	0.675
Random Forest	AMP+MAP	TRUE	TRUE	8	25	56	7	19	0.568182	0.888889	0.757009	0.728535	0.880592	0.657895
Random Forest	AMP+MAP	TRUE	TRUE	9	36	49	8	14	0.72	0.859649	0.794393	0.789825	0.912632	0.765957
Random Forest	AMP+MAP	TRUE	TRUE	10	26	55	15	16	0.619048	0.785714	0.723214	0.702381	0.819898	0.626506
Random Forest	AMP+MAP	TRUE	TRUE	overall	287	550	97	141	0.670561	0.850077	0.778605	0.760319	0.868233	0.706897
Random Forest	AMP+MAP+DAP	FALSE	TRUE	1	29	57	9	12	0.707317	0.863636	0.803738	0.785477	0.851072	0.734177
Random Forest	AMP+MAP+DAP	FALSE	TRUE	2	34	43	13	17	0.666667	0.767857	0.719626	0.717262	0.85014	0.693878
Random Forest	AMP+MAP+DAP	FALSE	TRUE	3	30	57	5	15	0.666667	0.919355	0.813084	0.793011	0.862186	0.75
Random Forest	AMP+MAP+DAP	FALSE	TRUE	4	24	54	13	16	0.6	0.80597	0.728972	0.702985	0.85	0.623377
Random Forest	AMP+MAP+DAP	FALSE	TRUE	5	21	61	9	16	0.567568	0.871429	0.766355	0.719498	0.825676	0.626866
Random Forest	AMP+MAP+DAP	FALSE	TRUE	6	26	55	14	12	0.684211	0.797101	0.757009	0.740656	0.85164	0.666667
Random Forest	AMP+MAP+DAP	FALSE	TRUE	7	31	52	7	17	0.645833	0.881356	0.775701	0.763595	0.891419	0.72093
Random Forest	AMP+MAP+DAP	FALSE	TRUE	8	19	61	9	18	0.513514	0.871429	0.747664	0.692471	0.79749	0.584615
Random Forest	AMP+MAP+DAP	FALSE	TRUE	9	32	48	16	11	0.744186	0.75	0.747664	0.747093	0.835029	0.703297
Random Forest	AMP+MAP+DAP	FALSE	TRUE	10	32	60	4	16	0.666667	0.9375	0.821429	0.802083	0.909017	0.761905
Random Forest	AMP+MAP+DAP	FALSE	TRUE	overall	278	548	99	150	0.649533	0.846986	0.768372	0.748259	0.852367	0.690683
Random Forest	AMP+MAP+DAP	TRUE	TRUE	1	28	58	8	13	0.682927	0.878788	0.803738	0.780857	0.8483	0.727273
Random Forest	AMP+MAP+DAP	TRUE	TRUE	2	36	48	8	15	0.705882	0.857143	0.785047	0.781513	0.886029	0.757895
Random Forest	AMP+MAP+DAP	TRUE	TRUE	3	27	57	5	18	0.6	0.919355	0.785047	0.759677	0.863978	0.701299
Random Forest	AMP+MAP+DAP	TRUE	TRUE	4	29	55	12	11	0.725	0.820896	0.785047	0.772948	0.880224	0.716049
Random Forest	AMP+MAP+DAP	TRUE	TRUE	5	23	56	14	14	0.621622	0.8	0.738318	0.710811	0.821236	0.621622
Random Forest	AMP+MAP+DAP	TRUE	TRUE	6	26	58	11	12	0.684211	0.84058	0.785047	0.762395	0.866323	0.693333
Random Forest	AMP+MAP+DAP	TRUE	TRUE	7	33	52	7	15	0.6875	0.881356	0.794393	0.784428	0.904308	0.75
Random Forest	AMP+MAP+DAP	TRUE	TRUE	8	21	60	10	16	0.567568	0.857143	0.757009	0.712355	0.82529	0.617647
Random Forest	AMP+MAP+DAP	TRUE	TRUE	9	33	51	13	10	0.767442	0.796875	0.785047	0.782158	0.863009	0.741573
Random Forest	AMP+MAP+DAP	TRUE	TRUE	10	33	60	4	15	0.6875	0.9375	0.830357	0.8125	0.917643	0.776471
Random Forest	AMP+MAP+DAP	TRUE	TRUE	overall	289	555	92	139	0.675234	0.857805	0.785116	0.766519	0.867634	0.714462
Random Forest	DAP	FALSE	TRUE	1	22	55	13	17	0.564103	0.808824	0.719626	0.686463	0.679864	0.594595
Random Forest	DAP	FALSE	TRUE	2	21	49	9	28	0.428571	0.844828	0.654206	0.6367	0.716221	0.531646
Random Forest	DAP	FALSE	TRUE	3	21	57	11	18	0.538462	0.838235	0.728972	0.688348	0.746983	0.591549
Random Forest	DAP	FALSE	TRUE	4	28	50	12	17	0.622222	0.806452	0.728972	0.714337	0.777419	0.658824
Random Forest	DAP	FALSE	TRUE	5	27	50	14	16	0.627907	0.78125	0.719626	0.704578	0.759266	0.642857
Random Forest	DAP	FALSE	TRUE	6	22	56	11	18	0.55	0.835821	0.728972	0.69291	0.768097	0.60274
Random Forest	DAP	FALSE	TRUE	7	25	48	14	20	0.555556	0.774194	0.682243	0.664875	0.699104	0.595238
Random Forest	DAP	FALSE	TRUE	8	26	51	15	15	0.634146	0.772727	0.719626	0.703437	0.747044	0.634146
Random Forest	DAP	FALSE	TRUE	9	23	54	7	23	0.5	0.885246	0.719626	0.692623	0.781183	0.605263
Random Forest	DAP	FALSE	TRUE	10	26	59	12	15	0.634146	0.830986	0.758929	0.732566	0.741154	0.658228
Random Forest	DAP	FALSE	TRUE	overall	241	529	118	187	0.563084	0.81762	0.716279	0.690352	0.741634	0.612452
Random Forest	DAP	TRUE	TRUE	1	24	51	17	15	0.615385	0.75	0.700935	0.682692	0.700415	0.6
Random Forest	DAP	TRUE	TRUE	2	30	48	10	19	0.612245	0.827586	0.728972	0.719916	0.751583	0.674157
Random Forest	DAP	TRUE	TRUE	3	22	50	18	17	0.564103	0.735294	0.672897	0.649698	0.724359	0.556962
Random Forest	DAP	TRUE	TRUE	4	31	50	12	14	0.688889	0.806452	0.757009	0.74767	0.782437	0.704545
Random Forest	DAP	TRUE	TRUE	5	25	53	11	18	0.581395	0.828125	0.728972	0.70476	0.759811	0.632911
Random Forest	DAP	TRUE	TRUE	6	23	58	9	17	0.575	0.865672	0.757009	0.720336	0.746828	0.638889
Random Forest	DAP	TRUE	TRUE	7	27	46	16	18	0.6	0.741935	0.682243	0.670968	0.707885	0.613636
Random Forest	DAP	TRUE	TRUE	8	28	54	12	13	0.682927	0.818182	0.766355	0.750554	0.74612	0.691358
Random Forest	DAP	TRUE	TRUE	9	22	51	10	24	0.478261	0.836066	0.682243	0.657163	0.77655	0.564103
Random Forest	DAP	TRUE	TRUE	10	30	57	14	11	0.731707	0.802817	0.776786	0.767262	0.766232	0.705882
Random Forest	DAP	TRUE	TRUE	overall	262	518	129	166	0.61215	0.800618	0.725581	0.706384	0.746222	0.639805
Random Forest	MAP	FALSE	TRUE	1	21	52	14	20	0.512195	0.787879	0.682243	0.650037	0.795824	0.552632
Random Forest	MAP	FALSE	TRUE	2	29	47	11	20	0.591837	0.810345	0.71028	0.701091	0.814567	0.651685
Random Forest	MAP	FALSE	TRUE	3	19	54	12	22	0.463415	0.818182	0.682243	0.640798	0.768477	0.527778
Random Forest	MAP	FALSE	TRUE	4	29	61	9	8	0.783784	0.871429	0.841121	0.827606	0.912741	0.773333
Random Forest	MAP	FALSE	TRUE	5	26	57	11	13	0.666667	0.838235	0.775701	0.752451	0.844268	0.684211
Random Forest	MAP	FALSE	TRUE	6	23	54	9	21	0.522727	0.857143	0.719626	0.689935	0.791126	0.605263
Random Forest	MAP	FALSE	TRUE	7	27	47	17	16	0.627907	0.734375	0.691589	0.681141	0.768532	0.62069
Random Forest	MAP	FALSE	TRUE	8	29	47	9	22	0.568627	0.839286	0.71028	0.703957	0.834209	0.651685
Random Forest	MAP	FALSE	TRUE	9	22	57	10	18	0.55	0.850746	0.738318	0.700373	0.784515	0.611111
Random Forest	MAP	FALSE	TRUE	10	24	47	22	19	0.55814	0.681159	0.633929	0.619649	0.738625	0.539326
Random Forest	MAP	FALSE	TRUE	overall	249	523	124	179	0.581776	0.808346	0.71814	0.695061	0.805288	0.621723
Random Forest	MAP	TRUE	TRUE	1	25	57	9	16	0.609756	0.863636	0.766355	0.736696	0.868441	0.666667
Random Forest	MAP	TRUE	TRUE	2	30	47	11	19	0.612245	0.810345	0.719626	0.711295	0.836031	0.666667
Random Forest	MAP	TRUE	TRUE	3	21	54	12	20	0.512195	0.818182	0.700935	0.665188	0.816519	0.567568
Random Forest	MAP	TRUE	TRUE	4	26	64	6	11	0.702703	0.914286	0.841121	0.808494	0.905792	0.753623
Random Forest	MAP	TRUE	TRUE	5	29	55	13	10	0.74359	0.808824	0.785047	0.776207	0.862179	0.716049
Random Forest	MAP	TRUE	TRUE	6	23	53	10	21	0.522727	0.84127	0.71028	0.681999	0.825758	0.597403
Random Forest	MAP	TRUE	TRUE	7	33	51	13	10	0.767442	0.796875	0.785047	0.782158	0.859375	0.741573
Random Forest	MAP	TRUE	TRUE	8	28	52	4	23	0.54902	0.928571	0.747664	0.738796	0.859069	0.674699
Random Forest	MAP	TRUE	TRUE	9	22	52	15	18	0.55	0.776119	0.691589	0.66306	0.775	0.571429
Random Forest	MAP	TRUE	TRUE	10	25	51	18	18	0.581395	0.73913	0.678571	0.660263	0.74486	0.581395
Random Forest	MAP	TRUE	TRUE	overall	262	536	111	166	0.61215	0.828439	0.742326	0.720294	0.835302	0.654182
Random Forest	MAP+DAP	FALSE	TRUE	1	32	45	14	16	0.666667	0.762712	0.719626	0.714689	0.844986	0.680851
Random Forest	MAP+DAP	FALSE	TRUE	2	25	55	10	17	0.595238	0.846154	0.747664	0.720696	0.851465	0.649351
Random Forest	MAP+DAP	FALSE	TRUE	3	28	57	6	16	0.636364	0.904762	0.794393	0.770563	0.895202	0.717949
Random Forest	MAP+DAP	FALSE	TRUE	4	24	56	12	15	0.615385	0.823529	0.747664	0.719457	0.824472	0.64
Random Forest	MAP+DAP	FALSE	TRUE	5	29	48	11	19	0.604167	0.813559	0.719626	0.708863	0.832804	0.659091
Random Forest	MAP+DAP	FALSE	TRUE	6	20	60	11	16	0.555556	0.84507	0.747664	0.700313	0.830203	0.597015
Random Forest	MAP+DAP	FALSE	TRUE	7	25	57	8	17	0.595238	0.876923	0.766355	0.736081	0.853114	0.666667
Random Forest	MAP+DAP	FALSE	TRUE	8	25	56	13	13	0.657895	0.811594	0.757009	0.734744	0.799962	0.657895
Random Forest	MAP+DAP	FALSE	TRUE	9	25	59	9	14	0.641026	0.867647	0.785047	0.754336	0.862368	0.684932
Random Forest	MAP+DAP	FALSE	TRUE	10	35	49	11	17	0.673077	0.816667	0.75	0.744872	0.839423	0.714286
Random Forest	MAP+DAP	FALSE	TRUE	overall	268	542	105	160	0.626168	0.837713	0.753488	0.73194	0.8434	0.669164
Random Forest	MAP+DAP	TRUE	TRUE	1	35	50	9	13	0.729167	0.847458	0.794393	0.788312	0.872705	0.76087
Random Forest	MAP+DAP	TRUE	TRUE	2	29	54	11	13	0.690476	0.830769	0.775701	0.760623	0.845055	0.707317
Random Forest	MAP+DAP	TRUE	TRUE	3	29	57	6	15	0.659091	0.904762	0.803738	0.781926	0.910354	0.734177
Random Forest	MAP+DAP	TRUE	TRUE	4	22	55	13	17	0.564103	0.808824	0.719626	0.686463	0.828243	0.594595
Random Forest	MAP+DAP	TRUE	TRUE	5	28	47	12	20	0.583333	0.79661	0.700935	0.689972	0.837218	0.636364
Random Forest	MAP+DAP	TRUE	TRUE	6	24	60	11	12	0.666667	0.84507	0.785047	0.755869	0.839397	0.676056
Random Forest	MAP+DAP	TRUE	TRUE	7	28	56	9	14	0.666667	0.861538	0.785047	0.764103	0.853114	0.708861
Random Forest	MAP+DAP	TRUE	TRUE	8	22	55	14	16	0.578947	0.797101	0.719626	0.688024	0.814455	0.594595
Random Forest	MAP+DAP	TRUE	TRUE	9	25	63	5	14	0.641026	0.926471	0.82243	0.783748	0.893288	0.724638
Random Forest	MAP+DAP	TRUE	TRUE	10	32	47	13	20	0.615385	0.783333	0.705357	0.699359	0.835737	0.659794
Random Forest	MAP+DAP	TRUE	TRUE	overall	274	544	103	154	0.640187	0.840804	0.76093	0.740495	0.852956	0.680745
