# Supplementary material for: Machine learning analyses of antibody somatic mutations predict immunoglobulin light chain toxicity
Source: Nat Commun. 2021 Jun 10;12:3532. doi: 10.1038/s41467-021-23880-9 (PMC8192768; doi:10.1038/s41467-021-23880-9)
Supplement: Supplementary file 5 — Supplementary Data 2. [file 41467_2021_23880_MOESM5_ESM.xlsx]

## Sheet: Sheet1
ID CODE	SEQUENCE	CLINICAL PHENOTYPE	LICTOR PREDICTION
H3	QSVLTQPPSTSGTPGQRVTISCSGSSSNIETNTVNWYQQLPGTAPKLVMHTNNQRPSGVPDRFSGSRSGTSASLAIGGLQSEDEADYFCAAWDDNLNGVIFGGGTKLTVL	Toxic	tox
H6	QSVLTQPPSVSAAPGQKVTISCSGNNSNIGKNYVSWYQQLPGRTPKVIMYENNKRSSGIPDRFSGSKSGTSATLGITGLQTGDEADYYCGVWDSSLSGGVFGGGTKVTVL	Toxic	tox
H7	QSVLTQPPSVSAAPGQKVTISCSNVGKNFVSWYQQFPGTAPKVVIYDTDKRPSDIPDRFSGSKSGTSATLDITGLQTGDEADYYCGTWDSGLNGGVFGGGTKVTVL	Toxic	tox
H9	QSALTQPPSASGSPGQSVTISCTGTSSDVGGSDSVSWYQQHPGKAPKLIIYEVSQRPSGVPNRFSGSKSGNTASLTVSGLQAEDDADYYCSSYGGDNNLFFGGGTKVTVL	Toxic	tox
H15	NFMLTQPHSVSESPGKTITISCTRSGGSIASTYVQWYQQRPGSSPTTVIYQNQQRPAGVPDRFSGSIDSSSNSASLTIAGLKSEDEADYYCHSYDSTSGVFGGGTKLTVL	Toxic	nox
H16	QSALTQPASVSGSPGLSITISCTGTSSDIGGYNSVSWYQQHPGKAPKLIIYEVSNRPSGISNRFSGSKSGYTASLTISGLQAEDEADYYCSSYTNSGILFGGGTELTVL	Toxic	tox
H18	SSQLTQDPAVSVALGQIVTITCQGDSLRTYYASWYQQKPGQAPVLVIYNQDHRPSGIPDRFSGSSSGNTASLTIAGAQANDEADYYCNSRDSSGNLVLFGGGTKLTVL	Toxic	tox
M2	QSALTQPASVSGSPGQSITISCTGTSSDVGTYNLVSWYQQFPGKAPKLMIYEGNKRPSGVSNRFSGSKSGNTASLTISGLQAEDEADYFCCSYSGSGTSVVFGGGTKLTVL	Non-toxic	nox
M7	SSELTQDPAVSVALGQTVKITCQGDSLRMYYASWYQQKPAQAPVLVIYAEKNRPSGIPDRFSASSSGSTASLTITGAQAEDEADYYCNSRDNSGDHLVFGGGTKLTVL	Non-toxic	nox
M8	QSALTQPASVSGSPGQSITISCTGTSSDVGAYNLVSWYQQHPGKTPKLLIYEVSKRPSGVSNRFSGSKSGNTASLTISGLQPEDEADYYCCSNAGSYTHVFGTGTKVTVL	Non-toxic	nox
M9	QSALTQPASVSGSPGQSITISCTGRSSDIGSYDLVSWYQQYPGQVPKLIIYEVTKRPSGVSNRFSGSKSGNAASLTISGLQAEDEADYYCCSYGGNFIPVVFGGGTKVIVL	Non-toxic	tox
M10	QSALTQPASVSGSPGQSITISCTGTSSDVDSSSYVSWYQQHPGKAPKLIIYDVTYRPSGVSNRFSGSKSGNTASLTISGLQAEDEADYYCSSYTYNRVFGGGTKLTVL	Non-toxic	nox
