# Supplementary material for: Machine learning analyses of antibody somatic mutations predict immunoglobulin light chain toxicity
Source: Nat Commun. 2021 Jun 10;12:3532. doi: 10.1038/s41467-021-23880-9 (PMC8192768; doi:10.1038/s41467-021-23880-9)
Supplement: Supplementary file 6 — Supplementary Data 3. [file 41467_2021_23880_MOESM6_ESM.xlsx]

## Sheet: Supplementary-Table4
sequence	classification
QSVLTQPPSVSAAPGQKVTISCSGSSSNIGNNYVSWYQQLPGTAPKLLIYENNKRPSGIPDRFSGSKSGTSATLGITGLQTGDEADHYCGTWDNSLSAWVFGGGTKLTVL	nox
QPVVTQPPSVSAAPGQKVTISCSGSSSNTGNNYVSWYLQLPGTAPKLLIYENNKRPPGIPDRFSASKSGTSVTLGITGLQTGDEADYYCGTWDRSLNVWVFGGGTKLTVL	nox
QPVLTQSPSASGTPGQRVTISCSGSSSNIRTNYVFWYQQFPGTAPKLLISRNHERPSGVPDRISGSKSGTSASLAISGLRSEDEADYYCASWDDSLSVWVFGGGTKLTVL	nox
QSVLAQPPSVSGAPGQKVTISCTGSGSNIGAGYDVHWYQQLPGTAPKLLIYGNSNRPSGVPDRFSGSKSGTSASLAITGLQAEDEADYHCQSYASGLSVSVVFGGGTKLTVL	nox
QSVLIQPASVSGSPGQSITISCTGTSSDVGSYNLVSWYQQHPGKAPKLMIYEGSKRPSGVSNRYSGSKSGNTASLTISGLQAEDEADYYCCSYAGTSTLVFGGGTKLTVL	nox
QPGLTQPPSASGSPGQSVTISCTGTSSDIGGYNYVSWYQQHPGKAPKLMIYEVSKRPSGVPDRFSGSKSGNTASLIVSGLQAEDEADYYCGSYAGSDNVIFGGGTKLTVL	nox
QSVLIQPASVSGSPGQSITLSCTGTSSGVGGYNYVSWYQQHPGKAPRLMIYEVTDRPSGVSYRFSGSKSGNTASLTISGLQAEDEADYYCCSYTSSTTPWVFGGGTKLTVL	nox
QPVLTQPPSASATPGQRVTISCSGSKSNIGTNSVSWYQLFPGTAPKLLIFSDYQRPSGVPDRFSGSKSGTSASLAITGLQSEDEADYFCGTWDGSLNSVVFGGGTKVTVL	nox
QSALTQPASVSGSPGQSITISCTGTSSDVGTYNLVSWYQQRPGKAPKVMIYEVSKRPSGVSNRFSGSKSGNTASLAISGLQAEDEADYYCCSYTGSSTLVFGGGTKLTVL	nox
QSVVTQPPSVSGAPGQRVTISCTGSSSNIGAGYDVHWYQQLPGAAPKLLIYGNTNRPSGVPDRFSGSESGTSASLAITGLQAEDEADYYCHSYDSSLSVVFGGGTKLSVL	nox
QSALIQPRSVSGPPGRSVTISCTGTSSDVGGYNYVSWYQHHPVKAPKLLIHDVSERPSGVPDRFSGSKSGNTASLTISGLQAEDEADYYCCSYAGSYTYVFGTGTKVTVL	nox
QSALIQPRSVSGSPGQSVTISCTGTSTDLRGYNYVSWYQQYPGKAPKLMIYDVSKRPSGVPDRFSGSKSGNTASLTISGLQAEDEADYHCCSYAGQVLGTGTKVTV	nox
QSVLTQPPSASGTPGQRVTISCSGSTSNIGSNTVNWYQQLPGTAPKLLIYSNNQRPSGVPDRFSGSKSGTSASLAISGLQSEDEADYYCASWDDSLNGHVVFGGGTKVTVL	nox
QSVVTQPPSVSAAPGQKVTISCSGSSSNIGNYYVSWYQQLPGTAPKLLIYDNDRRPSGIPDRSSGSKSGTSATLGITGLQTGDEADFYCGTWDSSLSTGVFGGGTKLTVL	nox
QPVLTQPPSVSGAPEQRVTISCTGSSSNIGAGYDVHWYQQLPGTAPKLLIYNNSNRPSGVPDRFSGSRSGTSASLAITGLQAEDEADYYCQSYDGSLIGRGVFGTGTKVTVL	nox
QSVLTQPPSVSGAPGQRVTISCTGSSSNIGAGYDVHWYQQLPGTAPKLLIYVNNNRPSGVPDRFSGSKSDTSASLAITGLQAEDEADYYCQSYDSSLSGSYVFGTGTKVTVL	nox
SSELSQEPAVSVALGQTVRITCQGDSLRSYYAGWYQKKPGQAPLLVFYGKNNRPSGIPHRFSGSNSGNTASLTITGAQAEDEADYYCNSRDSRGNHQVLFGGGTTLTVL	nox
QSVVTQPPSVSGAPGQRVTIPCTGSSSNIGAGHDVHWYQQLPGTAPKLLIYATTNRPSGVPGRFSGSKSGTSASLAITGLQGEDESDYYCQSYDNSLGGRVFGGGTKLTVL	nox
QSVLTQPPSASGSPGQSVTISCTGTSSDVGGYNFVSWYQQHPGRAPKLLIYEVSKRPSGVPDRFSGSKSGNTASLTVSGLQAEDEADYYCSSYAGSNNWAVFGGGTKLTAL	nox
QSVLTQPASVSGSPGQSITISCTGTSSDVGGYNYVSWYQQHPGKAPKIMIYEVTKRPSGVPDRFSGSKSGNTASLTVSGLQAEGEADYYCSSYAGSNNVVFGGGTKLTVL	nox
QPVLAQPPSVSKGLRQTATLTCTGSSSNVGNQGAAWLQQHQGHPPKVLFYRNNNRPSGISERFSTSRSGNTASLTITGLQPEDEADYYCSSWDSSLSAPVFGGGTKLTVL	nox
QSVVTQPPSVSGAPGQTITISCTGSYSNIGAGHDVHWYQQLPGTAPKLLIYTNSNRPSGVPDRFSGSKSGTSASLAITGLQAEDEADYYCQSYDNSLSGSSVFGGGTKLTVL	nox
QPGLTQPPSASETPGQRVTISCSGSSSNIGRNYVYWFQQLPGTAPKLLIYRDAQRPSGVPDRFSASKSGTSASLAISGLRSEDESDYYCATWDDSLSAYVFGTGTKVTVL	nox
QSVLTQPPSVSAAPGQKVTISCSGSSSNIGNNFVSWYQQLPGTAPKLLIYENNKRPSGIPDRFSGSKSGTSATLDITGLQTGDDADYYCGTWDSSLSAPVFGGGTQLTVL	nox
QTVVTQEPSLTVSPGGTVTLTCGSSTGAVTSGHYPYWFQQKPGQAPTTLIYDTSKKHSWTPARFSGSLLGGKAALTLSGAQPEDEAEYYCLLSYSGAWVFGGGTKLTVL	nox
QSVLTQPPSVSGAPGQRVTISCTGSSSNIGAGFDVHWYQQLPGTAPRLLIFGNNNRPSGVPDRFSGSKSGTSASLAITGLQAEDEANYYCQSYDYSLTGSVVFGGGTKLTVL	nox
SYELIQPPSVSVSPGQTARITCSGDALPKQYAYWYQQKPGQAPVLVIYKDSERPSGIPERFSGSSSGTTVTLTISGVQAEDEADYYCQSADISGTYVVFGGGTKLTVL	nox
QSVLTQPPSASGTPGQRVTISCSGSSSNIGSNRVYWYQQLPGTAPKLLIYRNNQRPSGVPDRFSGSKSGTSASLATSGLRSEDDADYYCSAWDDSLSGPVFGGGTKLTVL	nox
QSVVTQPPSVSAAPGQKVTISCSGSSSNIGNNYVSWYQQLPGTAPKLLIYDSNKRPSGIPDRFSGSKSGTSATLGITGLQTGDEADYYCGTWDSSLSAEVFGGGTKLTVL	nox
QSVLTQPPSASETPGQRVTISCSGSSSNIGSNSVNWYQQLPGTAPKLLIYSNNERPSGVPDRFSGSKSGTSASLAISGLQPEDEADYYCAAWDDSLNGLYVFGTGTKVTVL	nox
QPVLTQPPSASGSPGQSVTISCTGTSSDVGAYHYVSWYQQHPGKAPKLMIYEVSKRPSGVPDRFSGSKSGNTASLTVSGLQAEDEADYYCSSYAGSNKEVFGTGTKVTVL	nox
QSALIQPRSVSGPPGRSVTISCTGTSSDVGGYNYVSWYQHHPVKAPKLLIHDVSERPSGVPDRFSGSKSGNTASLTISGLQAEDEADYYCCSYAGSYTYVFGTGTKVTVL	nox
QSVLTQPPSVSAAPGQRVTISCSGSSSNVGRNYVSWYQQLPGTAPKLLIYDNNKRPSGIPDRFSDSKSGTSATLGITGLQTGDEADYYCGTWDSSLNAGVFGGGTKLTVL	nox
QPVLTQPPSASGTPGQRVTLSCSGSSSNIGRNYVYWYQQLPGAAPKLLIYRNNQRPSGVPDRFSGSKSDKSASLAISGLRSEDEADYFCASWDGNLVVFGGGTQLTVL	nox
SYELMQLPSVSVSPGQTASITCSGDKLGDKHACWYQQKPGQSPVLVIYQDSKRLSGIPERFSGSNSGNTATLTISGTQAMDEADYYCQAWDTTTVVFGGGTKLTVL	nox
QSVVTQPPSFSVSPGGTVTLTCGLRSGSVSSSHYPSWYQQTPGQAPRTLTYSTNTRSSGVPDRFSGSILGNKAALTITGAQADDDSDYYCVLYVGPGIWRFGGGTKLTVL	nox
QPGLTQPPSASGTPGQRASISCSGSGSNIGINAVNWYQQVPGMAPKLLIYSDNQRPSGVPDRFSGSRSGTSASLAISGLQSEDEADYYCAAWDDRLNGRVFGGGTKVTVL	nox
QSVLTQPPSASGTPGQMVTISCSGSSSNIGTNPVNWYQQLPGTAPKLLIYSNNQRPTGVPDRFSGPKSGTSVSLAISGLQSEDEADYSCAAWDDSLKAVVFGGGTRLTVL	nox
QSVLTQPPSVSAAPGQKVTISCSGSSSNIGNSYVSWYQQLPGTAPKLLIYDDNERPSGIPDRFSGSKSGTSATLGIAGLQTGDEAEYYCGTWDSSLSAVVFGGGTKVTVL	nox
QSVLTQPPSVSGAPGQRVTISCTGSSSNIGAESDVNWYQQLPGIAPKLLIYDNTNRPSGVPDRFSGSKSGTSASLVITGLQAGDEADYYCQSYDSSLGAVVFGGGTKLTV	nox
QSVLIQPRSVSGSPGQSVTISCTGTSSDVGGYNYVSWYQQHPGKAPKLMLYDVSKRPSGVPDRFSGSKSGNTASLTISGLQAEDEADYYCCSYAGSYTLVFGGGTKLTVL	nox
QSALTQPRSVSGSPGQSVTISCTGTSSDVGVYNYVSWYQYHPGKAPKLMIYDVTMRPSGVPDRFSGSKSGNTASLTISGLQAEDEADYYCCSYAGSYTVVFGGGTKLTVL	nox
QSVVTQPPSVSGAPGHGVTISCAGTSSNIGAGHNVHWYQQLPGTAPKLLIYGNTNRPSGVPDRFSGFKSDTSASLAITGLQAEDEADYFCQSYDDTLTGWVFGGGTKLTVL	nox
SYELTQPPSVSVSPGQTARITCSGDALPKKYAYWYQQKSGQAPVLVIYEDIKRPSGIPERFSGSSSGTMATLTIVGAQVEDEADYYCYSTDSNDNQGVFGGGTKLTVL	nox
QPVLTQPPSVSAAPGQKVTISCSGSGSNIGNSYVSWYQQFPGTAPKLLIYDNNQRPSGIPDRFSGSKSGTSATLGITGLQTGDEADYYCGTWDSSLSADVFGTGTKVTVL	nox
QTVVTQEPSLTVSPGGTVTLTCASSTGAVTSGFYPNWFQQKPGQAPRALIYSTTNKHSWTPARFSGSLLGGKAALTLSGVQPEDEAEYYCLLYYGGTWVFGGGTKLTVL	nox
QPGLTQPPSASGTPGQRVTISCSGSSSNIGSNSINWYQQLPGTAPKLLIYSNSERPSGVPDRFSGSKSGTSASLAISGLQSEDEADYYCAAWDDRLNGLYVFGTGTKVTVL	nox
QSVLTQPPSVSAAPGQKVTISCSGSSSNIGNNYVSWYQQLPGTAPKLLVYENNKRPSGIPDRLSGSKSGTSATLGITGLQTGDEADYYCATWDSSLSAGVFGGGTKLTVL	nox
QYVVTQPPSVSGAPGQRVSISCSGSTSNIGAAYDVHWYQQLPGTAPKLLIYGDTNRPSGVPDRFSGSKSGTSASLAISGLQAEDEADYYCQSYDNSLSAWVFGGGTKLTVL	nox
QPGLTQPPSVSAAPGQKVTIACSGSSSNIGSNYVSWYQQLPGTAPKVLVYDNNERPSGIPDRFSGSKSGTSATLGITGLRTGDEADYYCGTWDSSLSAVVFGGGTKLTVL	nox
NFMLTQPPSVSESPGKTVTVSCTRSSGSIASNYVQWYQQRPGSSPTTVIYEDNQRPSGVPDRFSGSIDRSSNSASLTISGLRTEDEADYYCQSYDANNRGVFGGGTRLTVL	nox
QSVLTQPPSVSGAPGQRVTISCTGSSSNIGATYDVHWYQLLPGTAPKLLIYGDTNRPSGVPDRFSGSKSGASASLAIAGLQAEDEADYYCQSYDTSLSAYVFGTGTKVTVL	nox
QPGLTQPPSASGSPGQSVTISCTGTSSDVGVYNYVSWFQHHPGKAPKLMIYEVTKRPSGVPDRFSGSKSANTASLTVSGLQAEDEADYYCSSYAGSNNVVFGGGTKLTVL	nox
QSVLTQPPSASGTPGQRVTISCSGSSSNIGSNSVNWYQQLPGTAPKLLIYNNNQWPSGVPDRFSGSKSGTSASLDISGLQSEHEADYYCAAWDESLNALVFGGGTKLTVL	nox
QSVVTQPPSVSAAPGQEVTISCSGSSSNIGNNYISWYQQLPGTAPKLLIYDNNKRPSGIPDRFSGSKSGTSATLGITGLQTGDEADYFCATWDSSLSAGVFGGGTRLTVL	nox
QSVLTQPPSVSAAPGQKVTISCSGSSSNIGNNYVSWYQQLPGTAPKLLIYENNKRPSGIPDRFSGSKSGTSATLGITGLQTGDEADYYCGTWDSSLSAGRVFGGGTKLTVL	nox
QSVVTQPPSVSAAPEQKITISCSGSSPNIGNYYVSWYQQLPGAAPKLLIYETNKRPSGIPDRFSGSKSGTSATLGITGLQTGDEADYYCGTWDSSLSAYVFGPGTKVTVL	nox
QPVLTQSPSASGSPGQSVTISCTGTSSDVGGYNYVSWYQQHPGKAPKLMIYEVNKRPSGVPDRFSGSKSGNTASLTVSGLQAEDETDYYCSSYAGSNNWVFGGGTKLTVL	nox
SSELTQEPAVSVALGQTVRITCQGDSVRTYYASWYQQKPGQAPVLVIYGKNHRPSGIPDRFSGSISGNTASLTITGAQAEDEADYYCNSRDSSGNHLHVVFGGGTRLTVL	nox
QSVLIQPPSASGSLGQSVTFSCTGTYNDIGGYNYVSWFQQHPGKAPKLMIYEVTKRPSGVPGRFSGSKSGNTASLTVSGLQAEDEAVYHCSSYAGTNNWVVFGGGTKLTVL	nox
QSVVTQPPSVSGAPGQRVTISCTGSSSSIGAGYDVHWYQQLPGTAPKLLIYAHTNRPSGVPDRFSGSTSGTSASLAITGLQADDEADYYCHSYDSSLRGYVFGSGTKVTVL	nox
SYELMQPPSVSVSPGQTASITCSGDKLGDKYACWYQQKPGQSPVLFIYQDRKRPSGIPERFSGSNSGNTATLTISGTQAMDEADYYCQAWDSSYVVFGGGTKLTVL	nox
QPVLTQPASVSGSPGQSITISCTGTSSDVGSYNLVSWYQYHPGKAPKLMIYEGSKRPSGVSNRFSGSKSGNTAPVTISGLQAEDEADYYCCSYTGSSTYVFGTGTKVTVL	nox
QSVLTQPPSVSAAPGQKVTISCSGSSSNIGNNYVSWYQQLPGTAPKLLIYDNDKRPSGIPDRFSGSKSGTSATLGITGLQTGDEADYYCGTWDGSLRVFGGGTKLTVL	nox
SSELSQEPAVSVALGQTVRITCQGDSLRTYYASWYQQKPGQAPILVIYDKNSRPSGIPDRFSGSSSGDTASLTITGAQAEDEADYYCNSRRDSSGSHVVFGGGTKLTVL	nox
QPVLTQPRSVSGSPGQPVTISCTGTSSDVGGYNYVSWYQQYPGKVPKLMIYDVNKRPSGVPDRFSGSKSGNTASLTISGLQTEDEADYYCCSYAGSYTLLFGGGTKLTVL	nox
QSVVTQPPSVSAAPGQTVTISCSGTSSNIGNHYLSWYQQLPGAAPKLLIYDNIKRPSEIPDRFSGSKSGTSATLAITGLQTGDEADYYCGTWDSSLSAVVFGGGTTLTVL	nox
SYELMQPPSVSVSPGQTARITCSGDALPKKYAYWYQQKSGQAPVLVIYEDSKRPSGIPERFSGSSSGTMATSTIGGAQVEDEADYYCYSTDSSGNHRGVFGGGTKLTVL	nox
QSVLTQPPSVSAAPGQKVTISCSGSSSNIGSRCVSWYQHLPGVAPKLLIYDDDKRPSGIPDRFSASKSGTSATLGITGLQTGDEADYYCGTWDNSLSAYVFGTGTKVTVL	nox
SYELIQPPSVSVSPGQTARITCSGDALPKKYAYWYQQKSGQAPVLVIYEDSKRPSGIPERFSGSSSGTMATLTISGAQVEDEADYYCYSTDSSGNHRVLGGGTKLTVL	nox
QSVLTQPPSVSAAPGQKVTISCSGSSSNIGKNYVSWYQQLPETAPKLLICDNYKRPSGIPDRFSGSKSGTSATLGITGLQTGDEADYYCGTWDSRLNGVVFGGGTKLTVL	nox
SYELMQPPSVSVAPGKTARITCGGNNIGSKSVHWYQQKPGQAPVLVIYYDSDRPSGIPERFSGSNSGNTATLTISRVEAGDEADYYCQVWDSSSDHRGVFGTGTKVTVL	nox
QSALTQPRSVSGSPGQSVTISCTGTSSDVGGYNYVSWYQQHPGKAPKLIISDVNRRPSGVPDRFSGSKSGNTASLTISGLQAEDEADYYCRSYAGSYTWVFGGGTKLTVL	nox
QAVVTQEPSVSGAPGQRVTISCTGSSSNIGAGYDVHWYQQLPGTAPKLLIYGNSNRPSGVPDRFSGSKSGTSASLAITGLQAEGEADYYCQSYDSSLSGSGVFGGGTKLTVL	nox
QAVVTQEPSLTVSPGGTVALTCASSTGAVTSDYYPNWFQQKPGQAPRALIYSTSNKHSWTPARFSGSLLGGRAALTLSGVQPEDEAEYYCLLYYGGVWVFGGGTKLTVL	nox
QSALTQPASVSGSPGQSITISCTGTSSDVGGYNYVSWYQQHPAKAPKLMIYEVTYRPSGVSNRFSGSKSGNTASLTISGLLAEDGADYYCSSYTSSSTWVFGGGTKLTVL	nox
QSVVTQPPSVSAAPGQKVTISCSGSSSNIGNYYVSWYQQLPGTAPKLLIYDNDRRPSGIPDRSSGSKSGTSATLGITGLQTGDEADFYCGTWDSSLSTGVFGGGTKLTVL	nox
QSVVTQPPSASGAPGQGVTISCSGSSSNIGFSTVNWYQQLPGTAPQLLIYSNNERPSGVPDRFSGSKSGASASLVISGLQSDDEADYYCAGWDDSLNGWVFGGGTKLTVL	nox
QSALTQPASVSGSPGQSITISCTGTSSDIGGYIYVSWYQQHPGKAPKLMIYEGSKRPSGISNRFSGSKSGNTASLTISGLQAEDEADYYCCSSKVFGGGTKVTVL	nox
QPVLTQSASVSGSPGQSITISCTGTSNDVGSYNLVSWYQQHPGKAPKLMIYDVNNRPSGVSNRFSGSKSGNTASLTISGLQAEDEADYYCGSYTSNNTVIFGGGTKLTVL	nox
SSELTQEPAVSVALGQTVRIICQGDSLRSYSATWYQQKPGQAPLLVIYVKNKRPSGIPDRFSGSSSGNTASLTVTGAQAEDEAVYYCSSRDSSTNHLVFGGGTKLTVL	tox
SYELTQLPSMSVSPGQTATITCFGDALSSQYSYWYQQKPGQAPILIIFEDTQRPSGIPERFSGSTSGTTVTLTIRGVQAEDEADYYCQSADSYGNYVFGTGTKVTVL	tox
QPVLTQSPSASGTPGQRVTISCSGSSSNIGSNSVNWYQQLPGTAPKLLIYSNSERPSGVPDRFSGSKSGTSASLAVSGLQSEDEADYYCAAWDDKLNGLYVFGTGTKVTVL	tox
QSVVTQPPSASGTPGQRVTISCSGSSSNIGREAVHWFQHLPGTAPKLLVYSTNQRPSGVPDRFSGSKSGTSASLALSGLQTEDEADYYCAVWDISLSAWVFGGGTKLTVL	tox
QPVLTQPPSASGTPGQRVTISCSGSSSNIGNNPVNWYQHLPGTAPKLLIYSNDQRPSGVPDRFSGSKSGTSASLAISGLQSEDEADYYCAAWDDSLKGVVFGGGTKLTVL	tox
SYELTQPPSVSVAPGKTASISCGGNNIGTKSVHWYQQRPGRAPMLVIYYDDDRPSGIPERFSGSNSENTATLTISRVEAGDEADYYCQVWDTNGDHWVFGGGTKLTVL	tox
QSVVAQPPSVSGAPGQRVTISCSGITSNIGNNFVSWYQHLPGTAPKLLIYDNSRRPSGIPDRLSGSKSGTSATLGITGLQTGDEADYYCGTWDSSLSAGEFGGGTKLTVL	tox
SYELIQLPSVSVSPGQTASISCSGDNLGDNHACWYQQKPGQSPMLVIYEDTKRPSGIPERFSGSNSGNTDTLTISGTQAMDEAAYYCQAWDSGTVVFGGGTKLTVL	tox
QSVLAQPPSASGSPGQSVAISCTGTSSDVGGYNYVSWYQQHPGKAPKLIIYEVSKRPSGVPDRFSGSKSGNTASLTVSGLQTEDEADYYCSSHAAGGVFGGGTKLTVL	tox
NFMLTQPHSVSESPGKTVTISCTGTGGSIARNYVQWFQQRPGSAPTAVTYEDSQRPSGVPARFSGSIDSSSNSASLTISGLKPEDEADYYCQSYTGVPYVIFGGGTKLTVL	tox
QPVLTQSASVSGSPGQSITISCTGASSDVGSYKYVSWYQQHPGKAPKLMIYEVSNRPSGVSNRFSGSKSGNTASLTISGLQAEDEADYYCSSYTSSSSLVFGGGTKLTVL	tox
QAVVTQEPSASGTPGQRVTISCSGSTSNIGSNIVNWYQQLPGTAPKLLIYSNNQRPSGVPDRFSGSKSGTSASLAISGLQSEDEADYYCAAWDDSPNGHYVFGTGTKVAVL	tox
QSALIQPASVSGSPGQSITISCTGTNSDVGAYNFVSWYQQHPGKAPKPLIYDVSNRPAGVSNRFSGSKSGNTASLTISGLQAEDEADYYCCSYTASSTAVFGGGTKVTVL	tox
QPVLTQPASVSGSPGQSITISCTGTSDVGGDNFVSWYQQYPGKAPKLMIFGVSNRPSGISNRFSGSKSGNTASLTISGLQAEDEGDYYCSSYTNSYIWVFGGGTKLTVL	tox
QSVLTQPPSTSAAPGEGVTISCSGDRSNIGRNHVSWYQQFPGTAPRLLIFNNYVRPSATPDRFSGSKSDTSATLDITGLQTGDEAYYYCGTWDSSVETVVFGGGTKLSVL	tox
QSALTQPASVSGSPGQSITISCTGTSTDVDFYNYVSWYQQHPGKAPKLIIFDVTKRPLGVSNRFSGSKSGNTASLIISGLQAEDEADYYCSSFTNSGVFGGGTKLTVL	tox
QPVLTQPASVSGSPGQSITISCTGTSADVGGYNYVSWYQQHPGKAPKLMIYDVTNRPSGVSDRFSGSKSANTASLTISGLQAEDEALYYCSSYTSSNSHVVFGGGTKLTVL	tox
QSALIQPASVSGSPGQSITISCTGTSSDVGGYNYVSWYQQHPGRAPKLMIFYVSNRPSGVSNRFSGSKSGNTASLTISGLQAEDEADYYCSSYAGNGDVFGTGTKVTVL	tox
QSVLTQPPSASGTPGQRVTISCSGSSSNIGRNTVSWYQQLPGTAPKLLINSNDQRPSGVPDRFSGSKSGASASLAISGLQSEDEAGYFCAAWGDSLKGWVFGGGTKLTVL	tox
QSVVTQEPSLTVSPGGTVTLTCDSSTGTVTSGHYPYWFQQKPGQAPGALIYDTSIKHSWTPARFSGSPLGGKAALTLSGAQPEDEAEYYCLLSFNGVRVFGGGTKPTVL	tox
