# Supplementary material for: Machine learning analyses of antibody somatic mutations predict immunoglobulin light chain toxicity
Source: Nat Commun. 2021 Jun 10;12:3532. doi: 10.1038/s41467-021-23880-9 (PMC8192768; doi:10.1038/s41467-021-23880-9)
Supplement: Supplementary file 7 — Supplementary Data 4. [file 41467_2021_23880_MOESM7_ESM.xlsx]

## Sheet: output
Machine learner	Family of features	SMOTE	Feature Selection	fold	TP	TN	FP	FN	Sensitivity	Specificity	AUC	Accuracy	Balanced Accuracy	F1 score
RandomForest	AMP	FALSE	TRUE	1	5	17	1	19	0.208333	0.944444	0.559028	0.52381	0.576389	0.333333
RandomForest	AMP	FALSE	TRUE	2	1	20	3	18	0.0526316	0.869565	0.435927	0.5	0.461098	0.0869565
RandomForest	AMP	FALSE	TRUE	3	6	13	1	22	0.214286	0.928571	0.544643	0.452381	0.571429	0.342857
RandomForest	AMP	FALSE	TRUE	4	5	17	2	18	0.217391	0.894737	0.478261	0.52381	0.556064	0.333333
RandomForest	AMP	FALSE	TRUE	5	3	20	3	16	0.157895	0.869565	0.526316	0.547619	0.51373	0.24
RandomForest	AMP	FALSE	TRUE	6	1	15	4	22	0.0434783	0.789474	0.40389	0.380952	0.416476	0.0714286
RandomForest	AMP	FALSE	TRUE	7	2	19	2	19	0.0952381	0.904762	0.478458	0.5	0.5	0.16
RandomForest	AMP	FALSE	TRUE	8	4	21	4	13	0.235294	0.84	0.52	0.595238	0.537647	0.32
RandomForest	AMP	FALSE	TRUE	9	1	20	3	18	0.0526316	0.869565	0.502288	0.5	0.461098	0.0869565
RandomForest	AMP	FALSE	TRUE	10	1	26	3	20	0.047619	0.896552	0.409688	0.54	0.472085	0.08
RandomForest	AMP	FALSE	TRUE	overall	29	188	26	185	0.135514	0.878505	0.48585	0.507009	0.507009	0.215613
RandomForest	AMP	TRUE	TRUE	1	5	17	1	19	0.208333	0.944444	0.5625	0.52381	0.576389	0.333333
RandomForest	AMP	TRUE	TRUE	2	1	20	3	18	0.0526316	0.869565	0.435927	0.5	0.461098	0.0869565
RandomForest	AMP	TRUE	TRUE	3	7	11	3	21	0.25	0.785714	0.534439	0.428571	0.517857	0.368421
RandomForest	AMP	TRUE	TRUE	4	5	17	2	18	0.217391	0.894737	0.478261	0.52381	0.556064	0.333333
RandomForest	AMP	TRUE	TRUE	5	3	19	4	16	0.157895	0.826087	0.494279	0.52381	0.491991	0.230769
RandomForest	AMP	TRUE	TRUE	6	1	15	4	22	0.0434783	0.789474	0.40389	0.380952	0.416476	0.0714286
RandomForest	AMP	TRUE	TRUE	7	2	19	2	19	0.0952381	0.904762	0.478458	0.5	0.5	0.16
RandomForest	AMP	TRUE	TRUE	8	4	21	4	13	0.235294	0.84	0.54	0.595238	0.537647	0.32
RandomForest	AMP	TRUE	TRUE	9	3	19	4	16	0.157895	0.826087	0.526316	0.52381	0.491991	0.230769
RandomForest	AMP	TRUE	TRUE	10	1	26	3	20	0.047619	0.896552	0.408867	0.54	0.472085	0.08
RandomForest	AMP	TRUE	TRUE	overall	32	184	30	182	0.149533	0.859813	0.486294	0.504673	0.504673	0.231884
RandomForest	AMP+DAP	FALSE	TRUE	1	2	24	3	13	0.133333	0.888889	0.548148	0.619048	0.511111	0.2
RandomForest	AMP+DAP	FALSE	TRUE	2	3	17	5	17	0.15	0.772727	0.427273	0.47619	0.461364	0.214286
RandomForest	AMP+DAP	FALSE	TRUE	3	2	19	2	19	0.0952381	0.904762	0.543084	0.5	0.5	0.16
RandomForest	AMP+DAP	FALSE	TRUE	4	2	19	5	16	0.111111	0.791667	0.439815	0.5	0.451389	0.16
RandomForest	AMP+DAP	FALSE	TRUE	5	2	17	3	20	0.0909091	0.85	0.455682	0.452381	0.470455	0.148148
RandomForest	AMP+DAP	FALSE	TRUE	6	5	21	0	16	0.238095	1	0.628118	0.619048	0.619048	0.384615
RandomForest	AMP+DAP	FALSE	TRUE	7	5	15	6	16	0.238095	0.714286	0.435374	0.47619	0.47619	0.3125
RandomForest	AMP+DAP	FALSE	TRUE	8	4	15	6	17	0.190476	0.714286	0.472789	0.452381	0.452381	0.258065
RandomForest	AMP+DAP	FALSE	TRUE	9	1	17	0	24	0.04	1	0.416471	0.428571	0.52	0.0769231
RandomForest	AMP+DAP	FALSE	TRUE	10	4	18	2	26	0.133333	0.9	0.529167	0.44	0.516667	0.222222
RandomForest	AMP+DAP	FALSE	TRUE	overall	30	182	32	184	0.140187	0.850467	0.489592	0.495327	0.495327	0.217391
RandomForest	AMP+DAP	TRUE	TRUE	1	2	23	4	13	0.133333	0.851852	0.564198	0.595238	0.492593	0.190476
RandomForest	AMP+DAP	TRUE	TRUE	2	3	17	5	17	0.15	0.772727	0.428409	0.47619	0.461364	0.214286
RandomForest	AMP+DAP	TRUE	TRUE	3	2	19	2	19	0.0952381	0.904762	0.543084	0.5	0.5	0.16
RandomForest	AMP+DAP	TRUE	TRUE	4	3	19	5	15	0.166667	0.791667	0.439815	0.52381	0.479167	0.230769
RandomForest	AMP+DAP	TRUE	TRUE	5	2	19	1	20	0.0909091	0.95	0.498864	0.5	0.520455	0.16
RandomForest	AMP+DAP	TRUE	TRUE	6	5	21	0	16	0.238095	1	0.628118	0.619048	0.619048	0.384615
RandomForest	AMP+DAP	TRUE	TRUE	7	5	15	6	16	0.238095	0.714286	0.435374	0.47619	0.47619	0.3125
RandomForest	AMP+DAP	TRUE	TRUE	8	4	15	6	17	0.190476	0.714286	0.472789	0.452381	0.452381	0.258065
RandomForest	AMP+DAP	TRUE	TRUE	9	18	1	16	7	0.72	0.0588235	0.356471	0.452381	0.389412	0.610169
RandomForest	AMP+DAP	TRUE	TRUE	10	4	18	2	26	0.133333	0.9	0.531667	0.44	0.516667	0.222222
RandomForest	AMP+DAP	TRUE	TRUE	overall	48	167	47	166	0.224299	0.780374	0.489879	0.502336	0.502336	0.31068
RandomForest	AMP+MAP	FALSE	TRUE	1	6	15	11	10	0.375	0.576923	0.530048	0.5	0.475962	0.363636
RandomForest	AMP+MAP	FALSE	TRUE	2	21	4	16	1	0.954545	0.2	0.611364	0.595238	0.577273	0.711864
RandomForest	AMP+MAP	FALSE	TRUE	3	1	15	5	21	0.0454545	0.75	0.352273	0.380952	0.397727	0.0714286
RandomForest	AMP+MAP	FALSE	TRUE	4	5	13	3	21	0.192308	0.8125	0.510817	0.428571	0.502404	0.294118
RandomForest	AMP+MAP	FALSE	TRUE	5	9	16	3	14	0.391304	0.842105	0.593822	0.595238	0.616705	0.514286
RandomForest	AMP+MAP	FALSE	TRUE	6	4	13	7	18	0.181818	0.65	0.411364	0.404762	0.415909	0.242424
RandomForest	AMP+MAP	FALSE	TRUE	7	2	18	8	14	0.125	0.692308	0.378606	0.47619	0.408654	0.153846
RandomForest	AMP+MAP	FALSE	TRUE	8	2	16	6	18	0.1	0.727273	0.351136	0.428571	0.413636	0.142857
RandomForest	AMP+MAP	FALSE	TRUE	9	6	20	1	15	0.285714	0.952381	0.569161	0.619048	0.619048	0.428571
RandomForest	AMP+MAP	FALSE	TRUE	10	5	20	4	21	0.192308	0.833333	0.390224	0.5	0.512821	0.285714
RandomForest	AMP+MAP	FALSE	TRUE	overall	61	150	64	153	0.285047	0.700935	0.469881	0.492991	0.492991	0.359882
RandomForest	AMP+MAP	TRUE	TRUE	1	6	15	11	10	0.375	0.576923	0.540865	0.5	0.475962	0.363636
RandomForest	AMP+MAP	TRUE	TRUE	2	21	4	16	1	0.954545	0.2	0.611364	0.595238	0.577273	0.711864
RandomForest	AMP+MAP	TRUE	TRUE	3	1	14	6	21	0.0454545	0.7	0.332955	0.357143	0.372727	0.0689655
RandomForest	AMP+MAP	TRUE	TRUE	4	4	12	4	22	0.153846	0.75	0.438702	0.380952	0.451923	0.235294
RandomForest	AMP+MAP	TRUE	TRUE	5	9	16	3	14	0.391304	0.842105	0.59611	0.595238	0.616705	0.514286
RandomForest	AMP+MAP	TRUE	TRUE	6	4	12	8	18	0.181818	0.6	0.409091	0.380952	0.390909	0.235294
RandomForest	AMP+MAP	TRUE	TRUE	7	2	19	7	14	0.125	0.730769	0.341346	0.5	0.427885	0.16
RandomForest	AMP+MAP	TRUE	TRUE	8	2	16	6	18	0.1	0.727273	0.348864	0.428571	0.413636	0.142857
RandomForest	AMP+MAP	TRUE	TRUE	9	6	20	1	15	0.285714	0.952381	0.569161	0.619048	0.619048	0.428571
RandomForest	AMP+MAP	TRUE	TRUE	10	5	22	2	21	0.192308	0.916667	0.392628	0.54	0.554487	0.30303
RandomForest	AMP+MAP	TRUE	TRUE	overall	60	150	64	154	0.280374	0.700935	0.458109	0.490654	0.490654	0.35503
RandomForest	AMP+MAP+DAP	FALSE	TRUE	1	15	1	20	6	0.714286	0.047619	0.468254	0.380952	0.380952	0.535714
RandomForest	AMP+MAP+DAP	FALSE	TRUE	2	6	12	8	16	0.272727	0.6	0.465909	0.428571	0.436364	0.333333
RandomForest	AMP+MAP+DAP	FALSE	TRUE	3	17	0	20	5	0.772727	0	0.343182	0.404762	0.386364	0.576271
RandomForest	AMP+MAP+DAP	FALSE	TRUE	4	5	14	4	19	0.208333	0.777778	0.46875	0.452381	0.493056	0.30303
RandomForest	AMP+MAP+DAP	FALSE	TRUE	5	9	20	5	8	0.529412	0.8	0.668235	0.690476	0.664706	0.580645
RandomForest	AMP+MAP+DAP	FALSE	TRUE	6	12	3	23	4	0.75	0.115385	0.408654	0.357143	0.432692	0.470588
RandomForest	AMP+MAP+DAP	FALSE	TRUE	7	8	15	2	17	0.32	0.882353	0.636471	0.547619	0.601176	0.457143
RandomForest	AMP+MAP+DAP	FALSE	TRUE	8	18	2	22	0	1	0.0833333	0.570602	0.47619	0.541667	0.62069
RandomForest	AMP+MAP+DAP	FALSE	TRUE	9	4	16	5	17	0.190476	0.761905	0.424036	0.47619	0.47619	0.266667
RandomForest	AMP+MAP+DAP	FALSE	TRUE	10	10	11	11	18	0.357143	0.5	0.375812	0.42	0.428571	0.408163
RandomForest	AMP+MAP+DAP	FALSE	TRUE	overall	104	94	120	110	0.485981	0.439252	0.48299	0.462617	0.462617	0.474886
RandomForest	AMP+MAP+DAP	TRUE	TRUE	1	15	1	20	6	0.714286	0.047619	0.468254	0.380952	0.380952	0.535714
RandomForest	AMP+MAP+DAP	TRUE	TRUE	2	5	13	7	17	0.227273	0.65	0.465909	0.428571	0.438636	0.294118
RandomForest	AMP+MAP+DAP	TRUE	TRUE	3	17	0	20	5	0.772727	0	0.340909	0.404762	0.386364	0.576271
RandomForest	AMP+MAP+DAP	TRUE	TRUE	4	4	14	4	20	0.166667	0.777778	0.454861	0.428571	0.472222	0.25
RandomForest	AMP+MAP+DAP	TRUE	TRUE	5	9	18	7	8	0.529412	0.72	0.652941	0.642857	0.624706	0.545455
RandomForest	AMP+MAP+DAP	TRUE	TRUE	6	3	18	8	13	0.1875	0.692308	0.365385	0.5	0.439904	0.222222
RandomForest	AMP+MAP+DAP	TRUE	TRUE	7	8	15	2	17	0.32	0.882353	0.590588	0.547619	0.601176	0.457143
RandomForest	AMP+MAP+DAP	TRUE	TRUE	8	18	2	22	0	1	0.0833333	0.570602	0.47619	0.541667	0.62069
RandomForest	AMP+MAP+DAP	TRUE	TRUE	9	4	16	5	17	0.190476	0.761905	0.424036	0.47619	0.47619	0.266667
RandomForest	AMP+MAP+DAP	TRUE	TRUE	10	12	11	11	16	0.428571	0.5	0.440747	0.46	0.464286	0.470588
RandomForest	AMP+MAP+DAP	TRUE	TRUE	overall	95	108	106	119	0.443925	0.504673	0.477423	0.474299	0.474299	0.457831
RandomForest	DAP	FALSE	TRUE	1	17	1	23	1	0.944444	0.0416667	0.491898	0.428571	0.493056	0.586207
RandomForest	DAP	FALSE	TRUE	2	20	1	21	0	1	0.0454545	0.570455	0.5	0.522727	0.655738
RandomForest	DAP	FALSE	TRUE	3	0	17	0	25	0	1	0.529412	0.404762	0.5	0
RandomForest	DAP	FALSE	TRUE	4	18	0	24	0	1	0	0.488426	0.428571	0.5	0.6
RandomForest	DAP	FALSE	TRUE	5	10	6	14	12	0.454545	0.3	0.381818	0.380952	0.377273	0.434783
RandomForest	DAP	FALSE	TRUE	6	22	1	18	1	0.956522	0.0526316	0.505721	0.547619	0.504577	0.698413
RandomForest	DAP	FALSE	TRUE	7	23	1	17	1	0.958333	0.0555556	0.479167	0.571429	0.506944	0.71875
RandomForest	DAP	FALSE	TRUE	8	1	19	2	20	0.047619	0.904762	0.477324	0.47619	0.47619	0.0833333
RandomForest	DAP	FALSE	TRUE	9	18	1	22	1	0.947368	0.0434783	0.496568	0.452381	0.495423	0.610169
RandomForest	DAP	FALSE	TRUE	10	24	0	26	0	1	0	0.522436	0.48	0.5	0.648649
RandomForest	DAP	FALSE	TRUE	overall	153	47	167	61	0.714953	0.219626	0.494322	0.46729	0.46729	0.573034
RandomForest	DAP	TRUE	TRUE	1	17	1	23	1	0.944444	0.0416667	0.491898	0.428571	0.493056	0.586207
RandomForest	DAP	TRUE	TRUE	2	20	1	21	0	1	0.0454545	0.522727	0.5	0.522727	0.655738
RandomForest	DAP	TRUE	TRUE	3	2	17	0	23	0.08	1	0.567059	0.452381	0.54	0.148148
RandomForest	DAP	TRUE	TRUE	4	2	21	3	16	0.111111	0.875	0.488426	0.547619	0.493056	0.173913
RandomForest	DAP	TRUE	TRUE	5	2	17	3	20	0.0909091	0.85	0.473864	0.452381	0.470455	0.148148
RandomForest	DAP	TRUE	TRUE	6	22	1	18	1	0.956522	0.0526316	0.505721	0.547619	0.504577	0.698413
RandomForest	DAP	TRUE	TRUE	7	23	1	17	1	0.958333	0.0555556	0.479167	0.571429	0.506944	0.71875
RandomForest	DAP	TRUE	TRUE	8	1	19	2	20	0.047619	0.904762	0.477324	0.47619	0.47619	0.0833333
RandomForest	DAP	TRUE	TRUE	9	18	1	22	1	0.947368	0.0434783	0.496568	0.452381	0.495423	0.610169
RandomForest	DAP	TRUE	TRUE	10	24	0	26	0	1	0	0.522436	0.48	0.5	0.648649
RandomForest	DAP	TRUE	TRUE	overall	131	79	135	83	0.61215	0.369159	0.502519	0.490654	0.490654	0.545833
RandomForest	MAP	FALSE	TRUE	1	1	17	1	23	0.0416667	0.944444	0.547454	0.428571	0.493056	0.0769231
RandomForest	MAP	FALSE	TRUE	2	17	2	18	5	0.772727	0.1	0.510227	0.452381	0.436364	0.596491
RandomForest	MAP	FALSE	TRUE	3	8	13	4	17	0.32	0.764706	0.464706	0.5	0.542353	0.432432
RandomForest	MAP	FALSE	TRUE	4	7	17	7	11	0.388889	0.708333	0.545139	0.571429	0.548611	0.4375
RandomForest	MAP	FALSE	TRUE	5	2	20	5	15	0.117647	0.8	0.390588	0.52381	0.458824	0.166667
RandomForest	MAP	FALSE	TRUE	6	7	13	4	18	0.28	0.764706	0.514118	0.47619	0.522353	0.388889
RandomForest	MAP	FALSE	TRUE	7	12	5	22	3	0.8	0.185185	0.524691	0.404762	0.492593	0.489796
RandomForest	MAP	FALSE	TRUE	8	8	9	15	10	0.444444	0.375	0.424769	0.404762	0.409722	0.390244
RandomForest	MAP	FALSE	TRUE	9	15	4	15	8	0.652174	0.210526	0.402746	0.452381	0.43135	0.566038
RandomForest	MAP	FALSE	TRUE	10	6	14	9	21	0.222222	0.608696	0.430757	0.4	0.415459	0.285714
RandomForest	MAP	FALSE	TRUE	overall	83	114	100	131	0.38785	0.53271	0.475519	0.46028	0.46028	0.418136
RandomForest	MAP	TRUE	TRUE	1	1	17	1	23	0.0416667	0.944444	0.547454	0.428571	0.493056	0.0769231
RandomForest	MAP	TRUE	TRUE	2	4	19	1	18	0.181818	0.95	0.480682	0.547619	0.565909	0.296296
RandomForest	MAP	TRUE	TRUE	3	7	12	5	18	0.28	0.705882	0.447059	0.452381	0.492941	0.378378
RandomForest	MAP	TRUE	TRUE	4	10	16	8	8	0.555556	0.666667	0.611111	0.619048	0.611111	0.555556
RandomForest	MAP	TRUE	TRUE	5	2	21	4	15	0.117647	0.84	0.414118	0.547619	0.478824	0.173913
RandomForest	MAP	TRUE	TRUE	6	7	14	3	18	0.28	0.823529	0.5	0.5	0.551765	0.4
RandomForest	MAP	TRUE	TRUE	7	11	7	20	4	0.733333	0.259259	0.501235	0.428571	0.496296	0.478261
RandomForest	MAP	TRUE	TRUE	8	9	8	16	9	0.5	0.333333	0.429398	0.404762	0.416667	0.418605
RandomForest	MAP	TRUE	TRUE	9	15	5	14	8	0.652174	0.263158	0.453089	0.47619	0.457666	0.576923
RandomForest	MAP	TRUE	TRUE	10	5	15	8	22	0.185185	0.652174	0.413043	0.4	0.41868	0.25
RandomForest	MAP	TRUE	TRUE	overall	71	134	80	143	0.331776	0.626168	0.479719	0.478972	0.478972	0.389041
RandomForest	MAP+DAP	FALSE	TRUE	1	11	5	21	5	0.6875	0.192308	0.491587	0.380952	0.439904	0.458333
RandomForest	MAP+DAP	FALSE	TRUE	2	5	12	4	21	0.192308	0.75	0.507212	0.404762	0.471154	0.285714
RandomForest	MAP+DAP	FALSE	TRUE	3	6	14	8	14	0.3	0.636364	0.476136	0.47619	0.468182	0.352941
RandomForest	MAP+DAP	FALSE	TRUE	4	13	2	25	2	0.866667	0.0740741	0.545679	0.357143	0.47037	0.490566
RandomForest	MAP+DAP	FALSE	TRUE	5	7	10	5	20	0.259259	0.666667	0.474074	0.404762	0.462963	0.358974
RandomForest	MAP+DAP	FALSE	TRUE	6	4	20	4	14	0.222222	0.833333	0.521991	0.571429	0.527778	0.307692
RandomForest	MAP+DAP	FALSE	TRUE	7	12	3	14	13	0.48	0.176471	0.289412	0.357143	0.328235	0.470588
RandomForest	MAP+DAP	FALSE	TRUE	8	6	14	2	20	0.230769	0.875	0.480769	0.47619	0.552885	0.352941
RandomForest	MAP+DAP	FALSE	TRUE	9	9	14	6	13	0.409091	0.7	0.555682	0.547619	0.554545	0.486486
RandomForest	MAP+DAP	FALSE	TRUE	10	13	1	30	6	0.684211	0.0322581	0.37691	0.28	0.358234	0.419355
RandomForest	MAP+DAP	FALSE	TRUE	overall	86	95	119	128	0.401869	0.443925	0.471945	0.422897	0.422897	0.410501
RandomForest	MAP+DAP	TRUE	TRUE	1	14	4	22	2	0.875	0.153846	0.575721	0.428571	0.514423	0.538462
RandomForest	MAP+DAP	TRUE	TRUE	2	6	12	4	20	0.230769	0.75	0.492788	0.428571	0.490385	0.333333
RandomForest	MAP+DAP	TRUE	TRUE	3	6	14	8	14	0.3	0.636364	0.473864	0.47619	0.468182	0.352941
RandomForest	MAP+DAP	TRUE	TRUE	4	5	24	3	10	0.333333	0.888889	0.603704	0.690476	0.611111	0.434783
RandomForest	MAP+DAP	TRUE	TRUE	5	7	10	5	20	0.259259	0.666667	0.477778	0.404762	0.462963	0.358974
RandomForest	MAP+DAP	TRUE	TRUE	6	5	20	4	13	0.277778	0.833333	0.52662	0.595238	0.555556	0.37037
RandomForest	MAP+DAP	TRUE	TRUE	7	1	13	4	24	0.04	0.764706	0.334118	0.333333	0.402353	0.0666667
RandomForest	MAP+DAP	TRUE	TRUE	8	17	2	14	9	0.653846	0.125	0.367788	0.452381	0.389423	0.596491
RandomForest	MAP+DAP	TRUE	TRUE	9	9	12	8	13	0.409091	0.6	0.521591	0.5	0.504545	0.461538
RandomForest	MAP+DAP	TRUE	TRUE	10	13	1	30	6	0.684211	0.0322581	0.378608	0.28	0.358234	0.419355
RandomForest	MAP+DAP	TRUE	TRUE	overall	83	112	102	131	0.38785	0.523364	0.475258	0.455607	0.455607	0.41604
