# Supplementary material for: Machine learning analyses of antibody somatic mutations predict immunoglobulin light chain toxicity
Source: Nat Commun. 2021 Jun 10;12:3532. doi: 10.1038/s41467-021-23880-9 (PMC8192768; doi:10.1038/s41467-021-23880-9)
Supplement: Supplementary file 8 — Supplementary Data 5. [file 41467_2021_23880_MOESM8_ESM.xlsx]

## Sheet: output
Machine learner	Family of features	SMOTE	Feature selection	fold	TP	TN	FP	FN	Sensitivity	Specificity	Accuracy	Balanced accuravy	AUC	F1 score
Random Forest	AMP	FALSE	TRUE	1	38	0	32	0	1	0	0.542857	0.5	0.5	0.703704
Random Forest	AMP	FALSE	TRUE	2	0	29	0	41	0	1	0.414286	0.5	0.5	0
Random Forest	AMP	FALSE	TRUE	3	29	1	39	1	0.966667	0.025	0.428571	0.495833	0.495833	0.591837
Random Forest	AMP	FALSE	TRUE	4	36	0	34	0	1	0	0.514286	0.5	0.5	0.679245
Random Forest	AMP	FALSE	TRUE	5	0	32	0	38	0	1	0.457143	0.5	0.5	0
Random Forest	AMP	FALSE	TRUE	6	35	0	35	0	1	0	0.5	0.5	0.5	0.666667
Random Forest	AMP	FALSE	TRUE	7	32	0	38	0	1	0	0.457143	0.5	0.5	0.627451
Random Forest	AMP	FALSE	TRUE	8	34	0	36	0	1	0	0.485714	0.5	0.5	0.653846
Random Forest	AMP	FALSE	TRUE	9	31	1	36	2	0.939394	0.027027	0.457143	0.48321	0.48321	0.62
Random Forest	AMP	FALSE	TRUE	10	0	40	0	36	0	1	0.526316	0.5	0.5	0
Random Forest	AMP	FALSE	TRUE	overall	235	103	250	118	0.665722	0.291785	0.478754	0.478754	0.497904	0.560859
Random Forest	AMP	TRUE	TRUE	1	38	0	32	0	1	0	0.542857	0.5	0.5	0.703704
Random Forest	AMP	TRUE	TRUE	2	0	29	0	41	0	1	0.414286	0.5	0.5	0
Random Forest	AMP	TRUE	TRUE	3	29	1	39	1	0.966667	0.025	0.428571	0.495833	0.495833	0.591837
Random Forest	AMP	TRUE	TRUE	4	36	0	34	0	1	0	0.514286	0.5	0.5	0.679245
Random Forest	AMP	TRUE	TRUE	5	0	32	0	38	0	1	0.457143	0.5	0.5	0
Random Forest	AMP	TRUE	TRUE	6	35	0	35	0	1	0	0.5	0.5	0.5	0.666667
Random Forest	AMP	TRUE	TRUE	7	32	0	38	0	1	0	0.457143	0.5	0.5	0.627451
Random Forest	AMP	TRUE	TRUE	8	34	0	36	0	1	0	0.485714	0.5	0.5	0.653846
Random Forest	AMP	TRUE	TRUE	9	31	1	36	2	0.939394	0.027027	0.457143	0.48321	0.48321	0.62
Random Forest	AMP	TRUE	TRUE	10	36	0	40	0	1	0	0.473684	0.5	0.5	0.642857
Random Forest	AMP	TRUE	TRUE	overall	271	63	290	82	0.767705	0.17847	0.473088	0.473088	0.497904	0.592998
Random Forest	AMP+DAP	FALSE	TRUE	1	33	0	37	0	1	0	0.471429	0.5	0.5	0.640777
Random Forest	AMP+DAP	FALSE	TRUE	2	30	1	36	3	0.909091	0.027027	0.442857	0.468059	0.468059	0.606061
Random Forest	AMP+DAP	FALSE	TRUE	3	35	0	35	0	1	0	0.5	0.5	0.5	0.666667
Random Forest	AMP+DAP	FALSE	TRUE	4	37	0	31	2	0.948718	0	0.528571	0.474359	0.474359	0.691589
Random Forest	AMP+DAP	FALSE	TRUE	5	0	33	0	37	0	1	0.471429	0.5	0.5	0
Random Forest	AMP+DAP	FALSE	TRUE	6	28	0	42	0	1	0	0.4	0.5	0.5	0.571429
Random Forest	AMP+DAP	FALSE	TRUE	7	30	0	38	2	0.9375	0	0.428571	0.46875	0.46875	0.6
Random Forest	AMP+DAP	FALSE	TRUE	8	32	0	38	0	1	0	0.457143	0.5	0.5	0.627451
Random Forest	AMP+DAP	FALSE	TRUE	9	40	1	27	2	0.952381	0.0357143	0.585714	0.494048	0.494048	0.733945
Random Forest	AMP+DAP	FALSE	TRUE	10	0	34	0	42	0	1	0.447368	0.5	0.5	0
Random Forest	AMP+DAP	FALSE	TRUE	overall	265	69	284	88	0.750708	0.195467	0.473088	0.473088	0.490522	0.587583
Random Forest	AMP+DAP	TRUE	TRUE	1	33	0	37	0	1	0	0.471429	0.5	0.5	0.640777
Random Forest	AMP+DAP	TRUE	TRUE	2	30	1	36	3	0.909091	0.027027	0.442857	0.468059	0.468059	0.606061
Random Forest	AMP+DAP	TRUE	TRUE	3	35	0	35	0	1	0	0.5	0.5	0.5	0.666667
Random Forest	AMP+DAP	TRUE	TRUE	4	37	0	31	2	0.948718	0	0.528571	0.474359	0.474359	0.691589
Random Forest	AMP+DAP	TRUE	TRUE	5	37	0	33	0	1	0	0.528571	0.5	0.5	0.691589
Random Forest	AMP+DAP	TRUE	TRUE	6	0	42	0	28	0	1	0.6	0.5	0.5	0
Random Forest	AMP+DAP	TRUE	TRUE	7	30	0	38	2	0.9375	0	0.428571	0.46875	0.46875	0.6
Random Forest	AMP+DAP	TRUE	TRUE	8	32	0	38	0	1	0	0.457143	0.5	0.5	0.627451
Random Forest	AMP+DAP	TRUE	TRUE	9	40	1	27	2	0.952381	0.0357143	0.585714	0.494048	0.494048	0.733945
Random Forest	AMP+DAP	TRUE	TRUE	10	0	34	0	42	0	1	0.447368	0.5	0.5	0
Random Forest	AMP+DAP	TRUE	TRUE	overall	274	78	275	79	0.776204	0.220963	0.498584	0.498584	0.490522	0.607539
Random Forest	AMP+MAP	FALSE	TRUE	1	0	38	0	32	0	1	0.542857	0.5	0.5	0
Random Forest	AMP+MAP	FALSE	TRUE	2	2	34	6	28	0.0666667	0.85	0.514286	0.458333	0.471667	0.105263
Random Forest	AMP+MAP	FALSE	TRUE	3	2	24	2	42	0.0454545	0.923077	0.371429	0.484266	0.509615	0.0833333
Random Forest	AMP+MAP	FALSE	TRUE	4	33	1	36	0	1	0.027027	0.485714	0.513514	0.513514	0.647059
Random Forest	AMP+MAP	FALSE	TRUE	5	36	1	32	1	0.972973	0.030303	0.528571	0.501638	0.497952	0.685714
Random Forest	AMP+MAP	FALSE	TRUE	6	0	27	0	43	0	1	0.385714	0.5	0.5	0
Random Forest	AMP+MAP	FALSE	TRUE	7	30	2	33	5	0.857143	0.0571429	0.457143	0.457143	0.45551	0.612245
Random Forest	AMP+MAP	FALSE	TRUE	8	29	0	40	1	0.966667	0	0.414286	0.483333	0.483333	0.585859
Random Forest	AMP+MAP	FALSE	TRUE	9	29	2	38	1	0.966667	0.05	0.442857	0.508333	0.49625	0.597938
Random Forest	AMP+MAP	FALSE	TRUE	10	34	1	36	5	0.871795	0.027027	0.460526	0.449411	0.439362	0.623853
Random Forest	AMP+MAP	FALSE	TRUE	overall	195	130	223	158	0.552408	0.368272	0.46034	0.46034	0.48672	0.505837
Random Forest	AMP+MAP	TRUE	TRUE	1	0	38	0	32	0	1	0.542857	0.5	0.5	0
Random Forest	AMP+MAP	TRUE	TRUE	2	2	35	5	28	0.0666667	0.875	0.528571	0.470833	0.495417	0.108108
Random Forest	AMP+MAP	TRUE	TRUE	3	2	24	2	42	0.0454545	0.923077	0.371429	0.484266	0.509615	0.0833333
Random Forest	AMP+MAP	TRUE	TRUE	4	33	1	36	0	1	0.027027	0.485714	0.513514	0.513514	0.647059
Random Forest	AMP+MAP	TRUE	TRUE	5	36	1	32	1	0.972973	0.030303	0.528571	0.501638	0.497952	0.685714
Random Forest	AMP+MAP	TRUE	TRUE	6	0	27	0	43	0	1	0.385714	0.5	0.5	0
Random Forest	AMP+MAP	TRUE	TRUE	7	30	2	33	5	0.857143	0.0571429	0.457143	0.457143	0.45551	0.612245
Random Forest	AMP+MAP	TRUE	TRUE	8	29	0	40	1	0.966667	0	0.414286	0.483333	0.483333	0.585859
Random Forest	AMP+MAP	TRUE	TRUE	9	0	39	1	30	0	0.975	0.557143	0.4875	0.49625	0
Random Forest	AMP+MAP	TRUE	TRUE	10	34	1	36	5	0.871795	0.027027	0.460526	0.449411	0.439362	0.623853
Random Forest	AMP+MAP	TRUE	TRUE	overall	166	168	185	187	0.470255	0.475921	0.473088	0.473088	0.489095	0.471591
Random Forest	AMP+MAP+DAP	FALSE	TRUE	1	30	2	36	2	0.9375	0.0526316	0.457143	0.495066	0.493421	0.612245
Random Forest	AMP+MAP+DAP	FALSE	TRUE	2	32	0	38	0	1	0	0.457143	0.5	0.5	0.627451
Random Forest	AMP+MAP+DAP	FALSE	TRUE	3	30	1	35	4	0.882353	0.0277778	0.442857	0.455065	0.455065	0.606061
Random Forest	AMP+MAP+DAP	FALSE	TRUE	4	3	30	2	35	0.0789474	0.9375	0.471429	0.508224	0.522615	0.139535
Random Forest	AMP+MAP+DAP	FALSE	TRUE	5	35	0	35	0	1	0	0.5	0.5	0.5	0.666667
Random Forest	AMP+MAP+DAP	FALSE	TRUE	6	35	1	32	2	0.945946	0.030303	0.514286	0.488124	0.488124	0.673077
Random Forest	AMP+MAP+DAP	FALSE	TRUE	7	0	30	0	40	0	1	0.428571	0.5	0.520833	0
Random Forest	AMP+MAP+DAP	FALSE	TRUE	8	4	28	7	31	0.114286	0.8	0.457143	0.457143	0.460408	0.173913
Random Forest	AMP+MAP+DAP	FALSE	TRUE	9	29	0	39	2	0.935484	0	0.414286	0.467742	0.467742	0.585859
Random Forest	AMP+MAP+DAP	FALSE	TRUE	10	2	36	1	37	0.0512821	0.972973	0.5	0.512128	0.500693	0.0952381
Random Forest	AMP+MAP+DAP	FALSE	TRUE	overall	200	128	225	153	0.566572	0.362606	0.464589	0.464589	0.49089	0.514139
Random Forest	AMP+MAP+DAP	TRUE	TRUE	1	30	2	36	2	0.9375	0.0526316	0.457143	0.495066	0.493421	0.612245
Random Forest	AMP+MAP+DAP	TRUE	TRUE	2	32	0	38	0	1	0	0.457143	0.5	0.5	0.627451
Random Forest	AMP+MAP+DAP	TRUE	TRUE	3	30	1	35	4	0.882353	0.0277778	0.442857	0.455065	0.455065	0.606061
Random Forest	AMP+MAP+DAP	TRUE	TRUE	4	3	30	2	35	0.0789474	0.9375	0.471429	0.508224	0.522615	0.139535
Random Forest	AMP+MAP+DAP	TRUE	TRUE	5	35	0	35	0	1	0	0.5	0.5	0.5	0.666667
Random Forest	AMP+MAP+DAP	TRUE	TRUE	6	35	1	32	2	0.945946	0.030303	0.514286	0.488124	0.488124	0.673077
Random Forest	AMP+MAP+DAP	TRUE	TRUE	7	34	2	28	6	0.85	0.0666667	0.514286	0.458333	0.4625	0.666667
Random Forest	AMP+MAP+DAP	TRUE	TRUE	8	4	28	7	31	0.114286	0.8	0.457143	0.457143	0.460408	0.173913
Random Forest	AMP+MAP+DAP	TRUE	TRUE	9	29	2	37	2	0.935484	0.0512821	0.442857	0.493383	0.491729	0.597938
Random Forest	AMP+MAP+DAP	TRUE	TRUE	10	2	36	1	37	0.0512821	0.972973	0.5	0.512128	0.500693	0.0952381
Random Forest	AMP+MAP+DAP	TRUE	TRUE	overall	234	102	251	119	0.66289	0.288952	0.475921	0.475921	0.487456	0.558473
Random Forest	DAP	FALSE	TRUE	1	28	0	42	0	1	0	0.4	0.5	0.5	0.571429
Random Forest	DAP	FALSE	TRUE	2	0	30	0	40	0	1	0.428571	0.5	0.4875	0
Random Forest	DAP	FALSE	TRUE	3	33	0	37	0	1	0	0.471429	0.5	0.5	0.640777
Random Forest	DAP	FALSE	TRUE	4	0	32	0	38	0	1	0.457143	0.5	0.5	0
Random Forest	DAP	FALSE	TRUE	5	34	0	36	0	1	0	0.485714	0.5	0.5	0.653846
Random Forest	DAP	FALSE	TRUE	6	34	0	36	0	1	0	0.485714	0.5	0.5	0.653846
Random Forest	DAP	FALSE	TRUE	7	32	0	38	0	1	0	0.457143	0.5	0.5	0.627451
Random Forest	DAP	FALSE	TRUE	8	0	32	0	38	0	1	0.457143	0.5	0.5	0
Random Forest	DAP	FALSE	TRUE	9	0	33	0	37	0	1	0.471429	0.5	0.5	0
Random Forest	DAP	FALSE	TRUE	10	0	37	0	39	0	1	0.486842	0.5	0.5	0
Random Forest	DAP	FALSE	TRUE	overall	161	164	189	192	0.456091	0.464589	0.46034	0.46034	0.49875	0.458037
Random Forest	DAP	TRUE	TRUE	1	27	2	40	1	0.964286	0.047619	0.414286	0.505952	0.505952	0.568421
Random Forest	DAP	TRUE	TRUE	2	39	0	30	1	0.975	0	0.557143	0.4875	0.4875	0.715596
Random Forest	DAP	TRUE	TRUE	3	33	0	37	0	1	0	0.471429	0.5	0.5	0.640777
Random Forest	DAP	TRUE	TRUE	4	38	0	32	0	1	0	0.542857	0.5	0.5	0.703704
Random Forest	DAP	TRUE	TRUE	5	34	0	36	0	1	0	0.485714	0.5	0.5	0.653846
Random Forest	DAP	TRUE	TRUE	6	34	0	36	0	1	0	0.485714	0.5	0.5	0.653846
Random Forest	DAP	TRUE	TRUE	7	32	0	38	0	1	0	0.457143	0.5	0.5	0.627451
Random Forest	DAP	TRUE	TRUE	8	0	32	0	38	0	1	0.457143	0.5	0.5	0
Random Forest	DAP	TRUE	TRUE	9	37	0	33	0	1	0	0.528571	0.5	0.5	0.691589
Random Forest	DAP	TRUE	TRUE	10	0	37	0	39	0	1	0.486842	0.5	0.5	0
Random Forest	DAP	TRUE	TRUE	overall	274	71	282	79	0.776204	0.201133	0.488669	0.488669	0.499345	0.60286
Random Forest	MAP	FALSE	TRUE	1	0	33	0	37	0	1	0.471429	0.5	0.5	0
Random Forest	MAP	FALSE	TRUE	2	27	1	41	1	0.964286	0.0238095	0.4	0.494048	0.494048	0.5625
Random Forest	MAP	FALSE	TRUE	3	1	31	0	38	0.025641	1	0.457143	0.512821	0.5	0.05
Random Forest	MAP	FALSE	TRUE	4	27	1	40	2	0.931034	0.0243902	0.4	0.477712	0.477712	0.5625
Random Forest	MAP	FALSE	TRUE	5	0	36	2	32	0	0.947368	0.514286	0.473684	0.473684	0
Random Forest	MAP	FALSE	TRUE	6	0	31	0	39	0	1	0.442857	0.5	0.5	0
Random Forest	MAP	FALSE	TRUE	7	2	31	3	34	0.0555556	0.911765	0.471429	0.48366	0.48366	0.097561
Random Forest	MAP	FALSE	TRUE	8	1	29	1	39	0.025	0.966667	0.428571	0.495833	0.512083	0.047619
Random Forest	MAP	FALSE	TRUE	9	31	1	38	0	1	0.025641	0.457143	0.512821	0.512821	0.62
Random Forest	MAP	FALSE	TRUE	10	2	33	1	40	0.047619	0.970588	0.460526	0.509104	0.49965	0.0888889
Random Forest	MAP	FALSE	TRUE	overall	91	227	126	262	0.25779	0.643059	0.450425	0.450425	0.495366	0.319298
Random Forest	MAP	TRUE	TRUE	1	0	33	0	37	0	1	0.471429	0.5	0.5	0
Random Forest	MAP	TRUE	TRUE	2	4	38	4	24	0.142857	0.904762	0.6	0.52381	0.517857	0.222222
Random Forest	MAP	TRUE	TRUE	3	38	0	31	1	0.974359	0	0.542857	0.487179	0.487179	0.703704
Random Forest	MAP	TRUE	TRUE	4	25	3	38	4	0.862069	0.0731707	0.4	0.46762	0.468461	0.543478
Random Forest	MAP	TRUE	TRUE	5	0	36	2	32	0	0.947368	0.514286	0.473684	0.473684	0
Random Forest	MAP	TRUE	TRUE	6	0	31	0	39	0	1	0.442857	0.5	0.5	0
Random Forest	MAP	TRUE	TRUE	7	2	31	3	34	0.0555556	0.911765	0.471429	0.48366	0.48366	0.097561
Random Forest	MAP	TRUE	TRUE	8	40	1	29	0	1	0.0333333	0.585714	0.516667	0.512083	0.733945
Random Forest	MAP	TRUE	TRUE	9	31	1	38	0	1	0.025641	0.457143	0.512821	0.512821	0.62
Random Forest	MAP	TRUE	TRUE	10	40	1	33	2	0.952381	0.0294118	0.539474	0.490896	0.488445	0.695652
Random Forest	MAP	TRUE	TRUE	overall	180	175	178	173	0.509915	0.495751	0.502833	0.502833	0.494419	0.506329
Random Forest	MAP+DAP	FALSE	TRUE	1	33	0	37	0	1	0	0.471429	0.5	0.5	0.640777
Random Forest	MAP+DAP	FALSE	TRUE	2	30	1	38	1	0.967742	0.025641	0.442857	0.496691	0.496691	0.606061
Random Forest	MAP+DAP	FALSE	TRUE	3	3	30	3	34	0.0810811	0.909091	0.471429	0.495086	0.482801	0.139535
Random Forest	MAP+DAP	FALSE	TRUE	4	35	1	32	2	0.945946	0.030303	0.514286	0.488124	0.486896	0.673077
Random Forest	MAP+DAP	FALSE	TRUE	5	32	1	37	0	1	0.0263158	0.471429	0.513158	0.5	0.633663
Random Forest	MAP+DAP	FALSE	TRUE	6	2	31	4	33	0.0571429	0.885714	0.471429	0.471429	0.471837	0.097561
Random Forest	MAP+DAP	FALSE	TRUE	7	1	29	0	40	0.0243902	1	0.428571	0.512195	0.512195	0.047619
Random Forest	MAP+DAP	FALSE	TRUE	8	34	0	36	0	1	0	0.485714	0.5	0.5	0.653846
Random Forest	MAP+DAP	FALSE	TRUE	9	34	0	35	1	0.971429	0	0.485714	0.485714	0.485714	0.653846
Random Forest	MAP+DAP	FALSE	TRUE	10	2	34	4	36	0.0526316	0.894737	0.473684	0.473684	0.473684	0.0909091
Random Forest	MAP+DAP	FALSE	TRUE	overall	206	127	226	147	0.583569	0.359773	0.471671	0.471671	0.490982	0.524841
Random Forest	MAP+DAP	TRUE	TRUE	1	33	0	37	0	1	0	0.471429	0.5	0.5	0.640777
Random Forest	MAP+DAP	TRUE	TRUE	2	30	1	38	1	0.967742	0.025641	0.442857	0.496691	0.496691	0.606061
Random Forest	MAP+DAP	TRUE	TRUE	3	3	30	3	34	0.0810811	0.909091	0.471429	0.495086	0.482801	0.139535
Random Forest	MAP+DAP	TRUE	TRUE	4	35	1	32	2	0.945946	0.030303	0.514286	0.488124	0.486896	0.673077
Random Forest	MAP+DAP	TRUE	TRUE	5	32	1	37	0	1	0.0263158	0.471429	0.513158	0.5	0.633663
Random Forest	MAP+DAP	TRUE	TRUE	6	2	31	4	33	0.0571429	0.885714	0.471429	0.471429	0.471837	0.097561
Random Forest	MAP+DAP	TRUE	TRUE	7	1	27	2	40	0.0243902	0.931034	0.4	0.477712	0.477712	0.0454545
Random Forest	MAP+DAP	TRUE	TRUE	8	34	0	36	0	1	0	0.485714	0.5	0.5	0.653846
Random Forest	MAP+DAP	TRUE	TRUE	9	34	0	35	1	0.971429	0	0.485714	0.485714	0.485714	0.653846
Random Forest	MAP+DAP	TRUE	TRUE	10	2	34	4	36	0.0526316	0.894737	0.473684	0.473684	0.473684	0.0909091
Random Forest	MAP+DAP	TRUE	TRUE	overall	206	125	228	147	0.583569	0.354108	0.468839	0.468839	0.487534	0.523507
