# Supplementary material for: Machine learning analyses of antibody somatic mutations predict immunoglobulin light chain toxicity
Source: Nat Commun. 2021 Jun 10;12:3532. doi: 10.1038/s41467-021-23880-9 (PMC8192768; doi:10.1038/s41467-021-23880-9)
Supplement: Supplementary file 9 — Supplementary Data 6. [file 41467_2021_23880_MOESM9_ESM.xlsx]

## Sheet: results-prediction-diff
Machine learner	Family of features	SMOTE	Feature selection	fold	TP	TN	FP	FN	Sensitivity	Specificity	Accuracy	Balanced accuracy	AUC	F1 score
Bayesian Network	LC VJ rearrangment	FALSE	TRUE	1	26	52	9	20	0.565217	0.852459	0.728972	0.708838	0.757484	0.641975
Bayesian Network	LC VJ rearrangment	FALSE	TRUE	2	27	57	10	13	0.675	0.850746	0.785047	0.762873	0.841231	0.701299
Bayesian Network	LC VJ rearrangment	FALSE	TRUE	3	16	60	9	22	0.421053	0.869565	0.71028	0.645309	0.773074	0.507937
Bayesian Network	LC VJ rearrangment	FALSE	TRUE	4	26	52	13	16	0.619048	0.8	0.728972	0.709524	0.749634	0.641975
Bayesian Network	LC VJ rearrangment	FALSE	TRUE	5	27	52	6	22	0.55102	0.896552	0.738318	0.723786	0.803835	0.658537
Bayesian Network	LC VJ rearrangment	FALSE	TRUE	6	31	46	10	20	0.607843	0.821429	0.719626	0.714636	0.748599	0.673913
Bayesian Network	LC VJ rearrangment	FALSE	TRUE	7	22	49	16	20	0.52381	0.753846	0.663551	0.638828	0.709524	0.55
Bayesian Network	LC VJ rearrangment	FALSE	TRUE	8	24	49	18	16	0.6	0.731343	0.682243	0.665672	0.732276	0.585366
Bayesian Network	LC VJ rearrangment	FALSE	TRUE	9	19	63	10	15	0.558824	0.863014	0.766355	0.710919	0.783239	0.603175
Bayesian Network	LC VJ rearrangment	FALSE	TRUE	10	23	60	6	23	0.5	0.909091	0.741071	0.704545	0.814065	0.613333
Bayesian Network	LC VJ rearrangment	FALSE	TRUE	overall	241	540	107	187	0.563084	0.834621	0.726512	0.698853	0.771296	0.621134
Bayesian Network	LC VJ rearrangment	TRUE	TRUE	1	34	43	18	12	0.73913	0.704918	0.719626	0.722024	0.764433	0.693878
Bayesian Network	LC VJ rearrangment	TRUE	TRUE	2	31	54	13	9	0.775	0.80597	0.794393	0.790485	0.843284	0.738095
Bayesian Network	LC VJ rearrangment	TRUE	TRUE	3	23	53	16	15	0.605263	0.768116	0.71028	0.68669	0.771548	0.597403
Bayesian Network	LC VJ rearrangment	TRUE	TRUE	4	31	43	22	11	0.738095	0.661538	0.691589	0.699817	0.746886	0.652632
Bayesian Network	LC VJ rearrangment	TRUE	TRUE	5	29	47	11	20	0.591837	0.810345	0.71028	0.701091	0.797326	0.651685
Bayesian Network	LC VJ rearrangment	TRUE	TRUE	6	36	39	17	15	0.705882	0.696429	0.700935	0.701155	0.751751	0.692308
Bayesian Network	LC VJ rearrangment	TRUE	TRUE	7	27	48	17	15	0.642857	0.738462	0.700935	0.690659	0.740842	0.627907
Bayesian Network	LC VJ rearrangment	TRUE	TRUE	8	26	48	19	14	0.65	0.716418	0.691589	0.683209	0.737687	0.611765
Bayesian Network	LC VJ rearrangment	TRUE	TRUE	9	24	51	22	10	0.705882	0.69863	0.700935	0.702256	0.777599	0.6
Bayesian Network	LC VJ rearrangment	TRUE	TRUE	10	30	48	18	16	0.652174	0.727273	0.696429	0.689723	0.799572	0.638298
Bayesian Network	LC VJ rearrangment	TRUE	TRUE	overall	291	474	173	137	0.679907	0.732612	0.711628	0.706259	0.773093	0.652466
J48	LC VJ rearrangment	FALSE	TRUE	1	26	52	9	20	0.565217	0.852459	0.728972	0.708838	0.762651	0.641975
J48	LC VJ rearrangment	FALSE	TRUE	2	27	57	10	13	0.675	0.850746	0.785047	0.762873	0.825933	0.701299
J48	LC VJ rearrangment	FALSE	TRUE	3	16	60	9	22	0.421053	0.869565	0.71028	0.645309	0.774218	0.507937
J48	LC VJ rearrangment	FALSE	TRUE	4	26	52	13	16	0.619048	0.8	0.728972	0.709524	0.751832	0.641975
J48	LC VJ rearrangment	FALSE	TRUE	5	27	52	6	22	0.55102	0.896552	0.738318	0.723786	0.785011	0.658537
J48	LC VJ rearrangment	FALSE	TRUE	6	31	46	10	20	0.607843	0.821429	0.719626	0.714636	0.758053	0.673913
J48	LC VJ rearrangment	FALSE	TRUE	7	22	49	16	20	0.52381	0.753846	0.663551	0.638828	0.723993	0.55
J48	LC VJ rearrangment	FALSE	TRUE	8	24	49	18	16	0.6	0.731343	0.682243	0.665672	0.729851	0.585366
J48	LC VJ rearrangment	FALSE	TRUE	9	19	63	10	15	0.558824	0.863014	0.766355	0.710919	0.7778	0.603175
J48	LC VJ rearrangment	FALSE	TRUE	10	23	60	6	23	0.5	0.909091	0.741071	0.704545	0.810935	0.613333
J48	LC VJ rearrangment	FALSE	TRUE	overall	241	540	107	187	0.563084	0.834621	0.726512	0.698853	0.770028	0.621134
J48	LC VJ rearrangment	TRUE	TRUE	1	34	43	18	12	0.73913	0.704918	0.719626	0.722024	0.766572	0.693878
J48	LC VJ rearrangment	TRUE	TRUE	2	31	54	13	9	0.775	0.80597	0.794393	0.790485	0.834328	0.738095
J48	LC VJ rearrangment	TRUE	TRUE	3	23	53	16	15	0.605263	0.768116	0.71028	0.68669	0.774981	0.597403
J48	LC VJ rearrangment	TRUE	TRUE	4	31	43	22	11	0.738095	0.661538	0.691589	0.699817	0.745055	0.652632
J48	LC VJ rearrangment	TRUE	TRUE	5	29	47	11	20	0.591837	0.810345	0.71028	0.701091	0.786594	0.651685
J48	LC VJ rearrangment	TRUE	TRUE	6	36	39	17	15	0.705882	0.696429	0.700935	0.701155	0.76348	0.692308
J48	LC VJ rearrangment	TRUE	TRUE	7	27	48	17	15	0.642857	0.738462	0.700935	0.690659	0.742674	0.627907
J48	LC VJ rearrangment	TRUE	TRUE	8	26	48	19	14	0.65	0.716418	0.691589	0.683209	0.735821	0.611765
J48	LC VJ rearrangment	TRUE	TRUE	9	24	51	22	10	0.705882	0.69863	0.700935	0.702256	0.770548	0.6
J48	LC VJ rearrangment	TRUE	TRUE	10	30	48	18	16	0.652174	0.727273	0.696429	0.689723	0.798254	0.638298
J48	LC VJ rearrangment	TRUE	TRUE	overall	291	474	173	137	0.679907	0.732612	0.711628	0.706259	0.771831	0.652466
Logistic Regression	LC VJ rearrangment	FALSE	TRUE	1	27	52	9	19	0.586957	0.852459	0.738318	0.719708	0.764255	0.658537
Logistic Regression	LC VJ rearrangment	FALSE	TRUE	2	27	56	11	13	0.675	0.835821	0.775701	0.75541	0.807276	0.692308
Logistic Regression	LC VJ rearrangment	FALSE	TRUE	3	16	59	10	22	0.421053	0.855072	0.700935	0.638063	0.767735	0.5
Logistic Regression	LC VJ rearrangment	FALSE	TRUE	4	26	52	13	16	0.619048	0.8	0.728972	0.709524	0.748168	0.641975
Logistic Regression	LC VJ rearrangment	FALSE	TRUE	5	27	52	6	22	0.55102	0.896552	0.738318	0.723786	0.771464	0.658537
Logistic Regression	LC VJ rearrangment	FALSE	TRUE	6	31	46	10	20	0.607843	0.821429	0.719626	0.714636	0.754202	0.673913
Logistic Regression	LC VJ rearrangment	FALSE	TRUE	7	23	49	16	19	0.547619	0.753846	0.672897	0.650733	0.729853	0.567901
Logistic Regression	LC VJ rearrangment	FALSE	TRUE	8	26	46	21	14	0.65	0.686567	0.672897	0.668284	0.727425	0.597701
Logistic Regression	LC VJ rearrangment	FALSE	TRUE	9	19	62	11	15	0.558824	0.849315	0.757009	0.704069	0.758864	0.59375
Logistic Regression	LC VJ rearrangment	FALSE	TRUE	10	30	55	11	16	0.652174	0.833333	0.758929	0.742754	0.797431	0.689655
Logistic Regression	LC VJ rearrangment	TRUE	TRUE	1	34	43	18	12	0.73913	0.704918	0.719626	0.722024	0.772452	0.693878
Logistic Regression	LC VJ rearrangment	TRUE	TRUE	2	31	54	13	9	0.775	0.80597	0.794393	0.790485	0.833955	0.738095
Logistic Regression	LC VJ rearrangment	TRUE	TRUE	3	24	51	18	14	0.631579	0.73913	0.700935	0.685355	0.773837	0.6
Logistic Regression	LC VJ rearrangment	TRUE	TRUE	4	31	42	23	11	0.738095	0.646154	0.682243	0.692125	0.750733	0.645833
Logistic Regression	LC VJ rearrangment	TRUE	TRUE	5	29	47	11	20	0.591837	0.810345	0.71028	0.701091	0.793983	0.651685
Logistic Regression	LC VJ rearrangment	TRUE	TRUE	6	36	39	17	15	0.705882	0.696429	0.700935	0.701155	0.759104	0.692308
Logistic Regression	LC VJ rearrangment	TRUE	TRUE	7	27	47	18	15	0.642857	0.723077	0.691589	0.682967	0.736081	0.62069
Logistic Regression	LC VJ rearrangment	TRUE	TRUE	8	28	46	21	12	0.7	0.686567	0.691589	0.693284	0.738993	0.629213
Logistic Regression	LC VJ rearrangment	TRUE	TRUE	9	24	51	22	10	0.705882	0.69863	0.700935	0.702256	0.762893	0.6
Logistic Regression	LC VJ rearrangment	TRUE	TRUE	10	31	47	19	15	0.673913	0.712121	0.696429	0.693017	0.797266	0.645833
Logistic Regression Regression	LC VJ rearrangment	FALSE	TRUE	overall	252	529	118	176	0.588785	0.81762	0.726512	0.703202	0.762667	0.631579
Logistic Regression Regression	LC VJ rearrangment	TRUE	TRUE	overall	295	467	180	133	0.689252	0.721793	0.708837	0.705523	0.77193	0.653378
Random Forest	LC VJ rearrangment	FALSE	TRUE	1	26	52	9	20	0.565217	0.852459	0.728972	0.708838	0.761404	0.641975
Random Forest	LC VJ rearrangment	FALSE	TRUE	2	27	57	10	13	0.675	0.850746	0.785047	0.762873	0.837687	0.701299
Random Forest	LC VJ rearrangment	FALSE	TRUE	3	16	60	9	22	0.421053	0.869565	0.71028	0.645309	0.769641	0.507937
Random Forest	LC VJ rearrangment	FALSE	TRUE	4	26	52	13	16	0.619048	0.8	0.728972	0.709524	0.75293	0.641975
Random Forest	LC VJ rearrangment	FALSE	TRUE	5	29	52	6	20	0.591837	0.896552	0.757009	0.744194	0.800669	0.690476
Random Forest	LC VJ rearrangment	FALSE	TRUE	6	31	46	10	20	0.607843	0.821429	0.719626	0.714636	0.751751	0.673913
Random Forest	LC VJ rearrangment	FALSE	TRUE	7	22	49	16	20	0.52381	0.753846	0.663551	0.638828	0.710073	0.55
Random Forest	LC VJ rearrangment	FALSE	TRUE	8	24	49	18	16	0.6	0.731343	0.682243	0.665672	0.730037	0.585366
Random Forest	LC VJ rearrangment	FALSE	TRUE	9	19	63	10	15	0.558824	0.863014	0.766355	0.710919	0.775987	0.603175
Random Forest	LC VJ rearrangment	FALSE	TRUE	10	30	55	11	16	0.652174	0.833333	0.758929	0.742754	0.818017	0.689655
Random Forest	LC VJ rearrangment	FALSE	TRUE	overall	250	535	112	178	0.584112	0.826893	0.730233	0.705503	0.77082	0.632911
Random Forest	LC VJ rearrangment	TRUE	TRUE	1	34	41	20	12	0.73913	0.672131	0.700935	0.705631	0.763542	0.68
Random Forest	LC VJ rearrangment	TRUE	TRUE	2	33	52	15	7	0.825	0.776119	0.794393	0.80056	0.841791	0.75
Random Forest	LC VJ rearrangment	TRUE	TRUE	3	24	52	17	14	0.631579	0.753623	0.71028	0.692601	0.773074	0.607595
Random Forest	LC VJ rearrangment	TRUE	TRUE	4	31	42	23	11	0.738095	0.646154	0.682243	0.692125	0.745971	0.645833
Random Forest	LC VJ rearrangment	TRUE	TRUE	5	30	46	12	19	0.612245	0.793103	0.71028	0.702674	0.792576	0.659341
Random Forest	LC VJ rearrangment	TRUE	TRUE	6	36	39	17	15	0.705882	0.696429	0.700935	0.701155	0.761555	0.692308
Random Forest	LC VJ rearrangment	TRUE	TRUE	7	27	48	17	15	0.642857	0.738462	0.700935	0.690659	0.737729	0.627907
Random Forest	LC VJ rearrangment	TRUE	TRUE	8	27	46	21	13	0.675	0.686567	0.682243	0.680784	0.73694	0.613636
Random Forest	LC VJ rearrangment	TRUE	TRUE	9	24	51	22	10	0.705882	0.69863	0.700935	0.702256	0.771555	0.6
Random Forest	LC VJ rearrangment	TRUE	TRUE	10	32	46	20	14	0.695652	0.69697	0.696429	0.696311	0.795949	0.653061
Random Forest	LC VJ rearrangment	TRUE	TRUE	overall	298	463	184	130	0.696262	0.715611	0.707907	0.705936	0.772068	0.654945
