# Supplementary material for: Machine learning analyses of antibody somatic mutations predict immunoglobulin light chain toxicity
Source: Nat Commun. 2021 Jun 10;12:3532. doi: 10.1038/s41467-021-23880-9 (PMC8192768; doi:10.1038/s41467-021-23880-9)
Supplement: Supplementary file 10 — Supplementary Data 7. [file 41467_2021_23880_MOESM10_ESM.xlsx]

## Sheet: results-prediction-diff-LICTOR+
Machine learner	Family of features	SMOTE	Feature selection	fold	TP	TN	FP	FN	Sensitivity	Specificity	Accuracy	Balanced accuracy	AUC	F1 score
Random Forest	AMP+MAP+DAP+LC germline VJ rearrangment	FALSE	TRUE	1	27	53	9	18	0.6	0.854839	0.747664	0.727419	0.842652	0.666667
Random Forest	AMP+MAP+DAP+LC germline VJ rearrangment	FALSE	TRUE	2	29	51	9	18	0.617021	0.85	0.747664	0.733511	0.83617	0.682353
Random Forest	AMP+MAP+DAP+LC germline VJ rearrangment	FALSE	TRUE	3	28	57	9	13	0.682927	0.863636	0.794393	0.773282	0.875831	0.717949
Random Forest	AMP+MAP+DAP+LC germline VJ rearrangment	FALSE	TRUE	4	22	61	9	15	0.594595	0.871429	0.775701	0.733012	0.89112	0.647059
Random Forest	AMP+MAP+DAP+LC germline VJ rearrangment	FALSE	TRUE	5	25	52	9	21	0.543478	0.852459	0.719626	0.697969	0.824661	0.625
Random Forest	AMP+MAP+DAP+LC germline VJ rearrangment	FALSE	TRUE	6	37	53	6	11	0.770833	0.898305	0.841121	0.834569	0.911723	0.813187
Random Forest	AMP+MAP+DAP+LC germline VJ rearrangment	FALSE	TRUE	7	26	59	5	17	0.604651	0.921875	0.794393	0.763263	0.869186	0.702703
Random Forest	AMP+MAP+DAP+LC germline VJ rearrangment	FALSE	TRUE	8	30	56	10	11	0.731707	0.848485	0.803738	0.790096	0.867332	0.740741
Random Forest	AMP+MAP+DAP+LC germline VJ rearrangment	FALSE	TRUE	9	27	61	10	9	0.75	0.859155	0.82243	0.804577	0.879108	0.739726
Random Forest	AMP+MAP+DAP+LC germline VJ rearrangment	FALSE	TRUE	10	36	58	10	8	0.818182	0.852941	0.839286	0.835561	0.895053	0.8
Random Forest	AMP+MAP+DAP+LC germline VJ rearrangment	FALSE	TRUE	overall	287	561	86	141	0.670561	0.867079	0.788837	0.76882	0.869284	0.716604
Random Forest	AMP+MAP+DAP+LC germline VJ rearrangment	TRUE	TRUE	1	29	52	10	16	0.644444	0.83871	0.757009	0.741577	0.840143	0.690476
Random Forest	AMP+MAP+DAP+LC germline VJ rearrangment	TRUE	TRUE	2	28	49	11	19	0.595745	0.816667	0.719626	0.706206	0.826596	0.651163
Random Forest	AMP+MAP+DAP+LC germline VJ rearrangment	TRUE	TRUE	3	28	58	8	13	0.682927	0.878788	0.803738	0.780857	0.881744	0.727273
Random Forest	AMP+MAP+DAP+LC germline VJ rearrangment	TRUE	TRUE	4	21	58	12	16	0.567568	0.828571	0.738318	0.698069	0.848842	0.6
Random Forest	AMP+MAP+DAP+LC germline VJ rearrangment	TRUE	TRUE	5	29	50	11	17	0.630435	0.819672	0.738318	0.725053	0.832858	0.674419
Random Forest	AMP+MAP+DAP+LC germline VJ rearrangment	TRUE	TRUE	6	39	49	10	9	0.8125	0.830508	0.82243	0.821504	0.913489	0.804124
Random Forest	AMP+MAP+DAP+LC germline VJ rearrangment	TRUE	TRUE	7	27	59	5	16	0.627907	0.921875	0.803738	0.774891	0.880814	0.72
Random Forest	AMP+MAP+DAP+LC germline VJ rearrangment	TRUE	TRUE	8	26	52	14	15	0.634146	0.787879	0.728972	0.711013	0.850517	0.641975
Random Forest	AMP+MAP+DAP+LC germline VJ rearrangment	TRUE	TRUE	9	28	58	13	8	0.777778	0.816901	0.803738	0.79734	0.891236	0.727273
Random Forest	AMP+MAP+DAP+LC germline VJ rearrangment	TRUE	TRUE	10	34	60	8	10	0.772727	0.882353	0.839286	0.82754	0.893048	0.790698
Random Forest	AMP+MAP+DAP+LC germline VJ rearrangment	TRUE	TRUE	overall	289	545	102	139	0.675234	0.842349	0.775814	0.758791	0.865929	0.705739
