# Supplementary material for: Machine learning analyses of antibody somatic mutations predict immunoglobulin light chain toxicity
Source: Nat Commun. 2021 Jun 10;12:3532. doi: 10.1038/s41467-021-23880-9 (PMC8192768; doi:10.1038/s41467-021-23880-9)
Supplement: Supplementary file 11 — Supplementary Data 8. [file 41467_2021_23880_MOESM11_ESM.xlsx]

## Sheet: Sheet1
Average Merit Average Rank Attribute
0.043 +- 0.005 2.2 +- 1.6 1287 49A
0.042 +- 0.005 4 +- 1.73 1303 |49AX116|
0.041 +- 0.004 4.1 +- 2.34 364 |65XX107|
0.042 +- 0.005 4.1 +- 1.22 1301 |4XA49|
0.041 +- 0.004 4.5 +- 2.8 354 |49XX99|
0.041 +- 0.005 4.5 +- 2.46 359 |52XX108|
0.039 +- 0.005 6.9 +- 2.02 1302 |49AX99|
0.035 +- 0.003 9.2 +- 1.94 107 107X
0.033 +- 0.004 10.4 +- 3.69 347 _104XX108_
0.034 +- 0.004 11 +- 3.03 2758 |3XA49|
0.034 +- 0.002 11.3 +- 5.06 106 106X
0.03 +- 0.003 16.6 +- 7.86 268 _44XX98_
0.029 +- 0.003 17 +- 4.47 275 _52XX65_
0.029 +- 0.004 18.8 +-12.45 269 _44XX99_
0.029 +- 0.003 19.9 +- 7.65 367 |66XX107|
0.027 +- 0.003 22.3 +- 8.34 280 _54XX58_
0.027 +- 0.003 23.1 +- 8.01 2278 _1XH108_
0.027 +- 0.004 23.4 +- 9.9 355 |49XX116|
0.026 +- 0.003 25.1 +-10.48 2277 108H
0.026 +- 0.003 25.2 +- 8.12 611 _44HX96_
0.026 +- 0.003 26.3 +-12.05 267 _44XX97_
0.026 +- 0.004 27.1 +-10.47 78 78X
0.026 +- 0.003 27.4 +- 7.89 362 |52XX116|
0.025 +- 0.003 27.5 +-11.89 2197 106N
0.025 +- 0.003 29.1 +- 8.22 254 _42XX52_
0.025 +- 0.002 29.1 +- 9.27 288 _56XX59_
0.025 +- 0.003 29.3 +-10.99 292 _58XX73_
0.025 +- 0.004 29.7 +-11.73 49 49X
0.025 +- 0.003 30.1 +-12.47 44 44X
0.025 +- 0.003 30.1 +-12.22 264 _44XX50_
0.025 +- 0.003 30.7 +- 7.54 52 52X
0.025 +- 0.004 31.3 +-12.82 274 _52XX55_
0.024 +- 0.003 32.2 +-10.61 365 |65XX108|
0.025 +- 0.003 32.7 +- 9.9 609 _44HX50_
0.025 +- 0.003 33.3 +- 9.8 581 44H
0.024 +- 0.003 34.7 +-11.08 2298 |66XH108|
0.023 +- 0.003 39.4 +-13.86 58 58X
0.023 +- 0.003 39.5 +-11.9 2297 |65XH108|
0.023 +- 0.003 40 +-11.86 613 _44HX98_
0.023 +- 0.002 40.2 +-10 265 _44XX51_
0.023 +- 0.003 40.2 +-10.05 108 108X
0.023 +- 0.003 40.3 +-14.28 293 _58XX75_
0.023 +- 0.003 40.6 +-10.47 2294 _108HX115_
0.023 +- 0.003 40.8 +-17.11 266 _44XX96_
0.023 +- 0.004 41.5 +-16.38 281 _54XX59_
0.022 +- 0.003 44.3 +-11.8 286 _55XX59_
0.022 +- 0.003 46.3 +-13.14 59 59X
0.021 +- 0.003 50.5 +-14.66 213 _29XX104_
0.02 +- 0.002 52.1 +- 9.9 1585 _1X-108_
0.02 +- 0.002 54 +-11.02 512 _101XA114_
0.02 +- 0.002 54 +-12.6 1754 |66XS107|
0.02 +- 0.002 54.3 +-11.67 3033 _1XS107_
0.02 +- 0.003 55.9 +-16.05 610 _44HX51_
0.02 +- 0.003 57.2 +-15.32 351 _108XX115_
0.019 +- 0.002 57.7 +-10.71 110 110X
0.019 +- 0.002 58.5 +-14.68 1745 107S
0.019 +- 0.003 60.5 +-19.26 612 _44HX97_
0.019 +- 0.003 61.1 +-15.65 2293 _104XH108_
0.018 +- 0.002 63.7 +-14.48 1753 |65XS107|
0.018 +- 0.003 64.8 +-17.13 93 93X
0.018 +- 0.003 65 +-20.25 184 _20XX85_
0.018 +- 0.003 65.4 +-20.14 20 20X
0.018 +- 0.002 65.4 +-14.33 278 _53XX68_
0.018 +- 0.001 66.1 +- 9.29 279 _53XX72_
0.018 +- 0.003 67.6 +-16.47 368 |66XX108|
0.018 +- 0.002 68.2 +-17.29 509 114A
0.017 +- 0.002 71.4 +-14.07 277 _53XX65_
0.017 +- 0.002 75.2 +-17.79 255 _42XX53_
0.017 +- 0.002 76.1 +-21.1 514 _103XA114_
0.017 +- 0.002 77.3 +-20.08 2296 |52XH108|
0.017 +- 0.002 78.4 +-21.72 3188 _29NX102_
0.017 +- 0.002 79.1 +-21.79 3182 29N
0.017 +- 0.004 79.9 +-33.01 353 |4XX49|
0.016 +- 0.002 80.5 +-17.69 4244 37I
0.016 +- 0.001 80.7 +-10.88 4196 |52FP114|
0.016 +- 0.003 82.5 +-27.93 272 _46XX97_
0.016 +- 0.002 82.6 +-26.33 338 _99XX116_
0.016 +- 0.002 83.1 +-16.88 53 53X
0.016 +- 0.002 83.7 +-17.11 245 _41XX53_
0.016 +- 0.002 85 +-26.03 516 _104XA114_
0.016 +- 0.002 90 +-26.13 3192 _29NX115_
0.016 +- 0.002 90.6 +-27.55 3187 _29NX33_
0.016 +- 0.002 91 +-29.66 389 |52XX114|
0.016 +- 0.002 91.2 +-26.82 3185 _4XN29_
0.016 +- 0.003 95.4 +-39.88 2942 25G
0.015 +- 0.002 96.3 +-19.25 4255 _37IX57_
0.015 +- 0.001 97.7 +-20.01 209 _28XX105_
0.015 +- 0.002 97.9 +-23.05 3366 78T
0.015 +- 0.002 100.1 +-34.5 356 |50XX99|
0.015 +- 0.002 100.3 +-34.66 273 _50XX99_
0.015 +- 0.002 100.7 +-31.57 150 _7XX22_
0.015 +- 0.002 101.3 +-35.38 99 99X
0.015 +- 0.002 101.5 +-23.18 1873 _53IX68_
0.015 +- 0.002 101.7 +-35.72 250 _41XX99_
0.014 +- 0.001 104.8 +-21.11 464 _103XP114_
0.014 +- 0.002 105.4 +-20.48 508 108-
0.014 +- 0.002 106.8 +-26.45 1871 _53IX60_
0.015 +- 0.003 107.1 +-34.41 3186 _26XN29_
0.014 +- 0.002 107.3 +-24.54 276 _53XX60_
0.014 +- 0.002 109.2 +-20.29 515 _104X-108_
0.015 +- 0.004 109.9 +-42.58 211 _29XX102_
0.014 +- 0.001 111.1 +-16.71 3549 59M
0.014 +- 0.002 111.5 +-32.58 208 _28XX104_
0.014 +- 0.002 112.6 +-26.4 214 _29XX105_
0.014 +- 0.001 112.7 +-18.52 1327 _18KX87_
0.014 +- 0.001 113.1 +-15.03 3560 _56XM59_
0.014 +- 0.001 113.2 +-18.8 1324 18K
0.014 +- 0.002 113.4 +-28.34 239 _40XX52_
0.014 +- 0.001 113.5 +-15.59 3559 _55XM59_
0.014 +- 0.001 113.8 +-15.22 4761 _37IX56_
0.014 +- 0.002 115.6 +-28.17 1870 _43XI53_
0.014 +- 0.002 115.9 +-46.44 257 _42XX99_
0.014 +- 0.001 116.1 +-27.87 2390 3D
0.014 +- 0.001 116.5 +-27.2 2403 |3DX49|
0.014 +- 0.002 117.7 +-27.62 1855 53I
0.014 +- 0.002 118.2 +-27.4 1868 _41XI53_
0.014 +- 0.001 118.2 +-28.35 2394 _3DX116_
0.014 +- 0.002 121.1 +-26.41 3049 _11VX19_
0.014 +- 0.002 121.3 +-36.7 225 _37XX56_
0.014 +- 0.003 124.2 +-47.32 29 29X
0.013 +- 0.002 125 +-22.96 523 |66X-108|
0.013 +- 0.002 125.8 +-28.46 625 _101XP114_
0.013 +- 0.002 126.3 +-25.32 521 |65X-108|
0.013 +- 0.001 126.6 +-18.94 1328 _18KX88_
0.013 +- 0.001 127.5 +-20.11 1326 _18KX86_
0.013 +- 0.001 128.2 +-22.07 3544 _44HF99_
0.013 +- 0.002 128.9 +-33.3 37 37X
0.013 +- 0.003 128.9 +-60.73 1768 _1XI115_
0.013 +- 0.001 130.2 +-20.66 442 114P
0.013 +- 0.001 132.1 +-26.49 185 _20XX86_
0.012 +- 0.001 132.2 +-16.01 6014 _55FN59_
0.013 +- 0.002 133.1 +-27.62 1869 _42XI53_
0.013 +- 0.002 133.9 +-31.45 1874 _53IX72_
0.013 +- 0.002 135.6 +-41.2 331 _95XX123_
0.013 +- 0.001 135.7 +-32.88 519 |52XA114|
0.012 +- 0.001 137 +-31.96 2393 _3DX115_
0.013 +- 0.002 140.3 +-41.7 183 _20XX84_
0.012 +- 0.002 142.2 +-34.97 399 _42XF99_
0.012 +- 0.001 143.7 +-26.42 261 _43XX53_
0.012 +- 0.001 143.8 +-23.63 465 _104XP114_
0.012 +- 0.002 144 +-34.42 401 _50XF99_
0.012 +- 0.002 144.2 +-35.05 412 |50XF99|
0.012 +- 0.002 144.6 +-34.3 402 _99FX116_
0.012 +- 0.002 144.6 +-34.69 391 99F
0.012 +- 0.001 144.7 +-26.36 1269 1-
0.012 +- 0.002 145 +-33.97 398 _41XF99_
0.012 +- 0.002 145.8 +-32.8 1872 _53IX65_
0.012 +- 0.002 152.6 +-38.64 5202 93T
0.012 +- 0.003 154.2 +-61.64 769 |55FX109|
0.011 +- 0.001 156.2 +-25.11 1577 11V
0.012 +- 0.002 156.3 +-43.61 1061 _44HX99_
0.012 +- 0.002 157.8 +-43.66 518 |52X-108|
0.012 +- 0.002 157.9 +-49.01 583 58D
0.011 +- 0.002 159.6 +-31.43 513 _102XA114_
0.011 +- 0.001 164.8 +-38.57 1174 _37EX57_
0.011 +- 0.001 166.4 +-18.87 934 110S
0.011 +- 0.001 166.8 +-36.38 1444 _42XF52_
0.011 +- 0.002 170.5 +-37.25 2966 93I
0.011 +- 0.001 170.9 +-30.97 1594 _11VX123_
0.011 +- 0.001 171 +-30.9 1587 _7XV11_
0.011 +- 0.002 172.1 +-48.08 620 _58DX75_
0.011 +- 0.001 172.6 +-28.42 1592 _11VX120_
0.011 +- 0.002 173.1 +-55.46 3190 _29NX104_
0.011 +- 0.002 173.5 +-54.58 3189 _29NX103_
0.011 +- 0.002 174.6 +-48.28 616 _54XD58_
0.011 +- 0.001 178.7 +-41.86 1340 _30XD81_
0.01 +- 0.001 183.2 +-29.65 2055 _57HX83_
0.01 +- 0.001 183.8 +-30.21 2043 57H
0.01 +- 0.001 183.9 +-30.14 2053 _57HX75_
0.011 +- 0.002 184 +-50.01 2 2X
0.01 +- 0.001 188.2 +-28.37 1591 _11VX21_
0.01 +- 0.002 188.6 +-53.92 299 _69XX72_
0.01 +- 0.002 194.1 +-51.19 388 _104XX114_
0.01 +- 0.001 194.4 +-34.77 6085 _54MM59_
0.01 +- 0.001 194.4 +-27.27 2276 103S
0.01 +- 0.002 194.6 +-65.9 619 _58DX73_
0.01 +- 0.001 195 +-28.24 2281 _33XS103_
0.01 +- 0.001 195.8 +-30.4 2478 93V
0.01 +- 0.001 196.5 +-40.2 6053 _28RG104_
0.01 +- 0.002 197.8 +-87.15 1769 _3XI115_
0.01 +- 0.001 198.7 +-42.04 6054 _104GG114_
0.01 +- 0.002 199.2 +-53.07 128 _1XX108_
0.01 +- 0.003 199.3 +-79.04 204 _26XX29_
0.01 +- 0.001 200.9 +-39.01 22 22X
0.01 +- 0.001 205.3 +-53.01 3066 13E
0.01 +- 0.001 206.1 +-32.95 2051 _39XH57_
0.01 +- 0.002 206.3 +-71.11 2285 _43XS51_
0.01 +- 0.002 206.6 +-69.72 2295 |51SX116|
0.01 +- 0.002 206.9 +-71.91 2286 _44XS51_
0.01 +- 0.001 206.9 +-31.62 2054 _57HX76_
0.01 +- 0.002 208.3 +-72.68 2274 51S
0.01 +- 0.001 208.7 +-39.99 1244 2A
0.01 +- 0.002 209.2 +-55.78 234 _39XX76_
0.01 +- 0.002 211.5 +-65.74 2948 78R
0.01 +- 0.001 211.8 +-33.49 231 _39XX54_
0.01 +- 0.001 212 +-53.7 411 |49XF99|
0.01 +- 0.001 212.7 +-51.02 1 1X
0.01 +- 0.002 217.2 +-72.71 287 _55XX65_
0.01 +- 0.002 220.6 +-72.86 759 _40XF55_
0.009 +- 0.001 220.8 +-48.72 210 _29XX33_
0.01 +- 0.002 220.9 +-92.6 1160 115I
0.009 +- 0.002 226.1 +-51.23 701 _1QX108_
0.009 +- 0.002 227.2 +-68.71 215 _29XX115_
0.009 +- 0.002 227.5 +-65.14 104 104X
0.009 +- 0.001 229 +-67.25 46 46X
0.009 +- 0.001 230.4 +-36.94 2047 _37XH57_
0.009 +- 0.002 231.9 +-60.63 69 69X
0.009 +- 0.001 231.9 +-51.43 190 _22XX82_
0.009 +- 0.001 233.7 +-42.75 143 _6XX22_
0.009 +- 0.001 238.7 +-38.25 105 105X
0.009 +- 0.002 240.9 +-64.99 2256 _103FX109_
0.009 +- 0.002 241.5 +-75.03 2171 _39VX57_
0.009 +- 0.001 241.8 +-53.74 6027 _33KX103_
0.009 +- 0.001 241.8 +-53.62 6025 _30XK33_
0.009 +- 0.001 241.9 +-52.72 6026 _33KX102_
0.009 +- 0.001 242.4 +-58.91 1462 |52FX116|
0.009 +- 0.001 242.6 +-60.37 1435 52F
0.009 +- 0.001 243.1 +-53.23 6023 33K
0.009 +- 0.001 243.5 +-45.96 2487 59L
0.009 +- 0.001 245.1 +-60.19 2415 _26XG30_
0.009 +- 0.002 245.6 +-98.55 748 55F
0.009 +- 0.001 246 +-68.08 73 73X
0.009 +- 0.002 246.2 +-98.69 766 _55FX65_
0.009 +- 0.001 247.7 +-45.26 1290 _1-X104_
0.009 +- 0.001 248 +-73.28 3599 _37XT57_
0.009 +- 0.001 249.9 +-64.21 1274 _1-X107_
0.009 +- 0.002 252.1 +-120.89 25 25X
0.008 +- 0.001 254 +-65.8 1158 37E
0.008 +- 0.001 254.9 +-47.83 1276 _1-X115_
0.008 +- 0.001 255.7 +-64.24 127 _1XX107_
0.008 +- 0.001 257.9 +-37.47 2067 _30XT76_
0.008 +- 0.001 258.5 +-53.19 350 _104XX115_
0.008 +- 0.001 259.7 +-54.59 352 |3XX49|
0.008 +- 0.001 262.5 +-51.97 1204 _98XL122_
0.008 +- 0.001 262.7 +-53.87 1200 _94XL122_
0.008 +- 0.001 262.8 +-52.35 1188 122L
0.008 +- 0.001 263.4 +-54.04 1199 _87XL122_
0.008 +- 0.001 263.8 +-68.21 1593 _11VX122_
0.008 +- 0.001 264.3 +-51.61 1201 _95XL122_
0.008 +- 0.001 264.5 +-53.74 1194 _12XL122_
0.008 +- 0.001 264.5 +-53.35 1193 _11XL122_
0.008 +- 0.001 266.2 +-43.03 2049 _38XH57_
0.008 +- 0.001 266.4 +-71.35 5511 _90FX124_
0.009 +- 0.002 267.1 +-78.28 1780 _108-I115_
0.008 +- 0.001 268.1 +-79.59 28 28X
0.008 +- 0.001 268.1 +-73.6 5504 _15XF90_
0.008 +- 0.001 268.6 +-70.28 5507 _19XF90_
0.008 +- 0.001 268.7 +-73.66 5501 90F
0.008 +- 0.001 268.9 +-70.09 5505 _17XF90_
0.008 +- 0.001 268.9 +-70.88 5509 _87XF90_
0.008 +- 0.001 269.5 +-69.66 5510 _90FX94_
0.008 +- 0.001 269.5 +-70.51 5506 _18KF90_
0.008 +- 0.002 270.8 +-107.16 679 _29XT102_
0.008 +- 0.002 273.2 +-102.1 3120 105A
0.008 +- 0.002 273.3 +-102.8 3126 _28XA105_
0.008 +- 0.001 276.8 +-52.01 1446 _52FX65_
0.008 +- 0.001 279.4 +-58.13 1686 27N
0.008 +- 0.001 283.7 +-81.75 1442 _40XF52_
0.008 +- 0.001 287 +-66.31 470 1Q
0.008 +- 0.002 287.3 +-78.89 326 _92XX95_
0.008 +- 0.002 289.6 +-70.52 2085 _76TX84_
0.008 +- 0.001 290.6 +-73.5 652 _39XA102_
0.008 +- 0.001 292.4 +-56.87 335 _97XX121_
0.008 +- 0.002 292.6 +-84.29 1043 104E
0.008 +- 0.001 292.8 +-95.52 2944 _1XI107_
0.008 +- 0.002 295.9 +-97.11 300 _70XX73_
0.008 +- 0.001 300.9 +-62.5 904 |52XR114|
0.008 +- 0.001 300.9 +-70.81 3421 _29NX105_
0.008 +- 0.001 303.6 +-66.03 5508 _56GN59_
0.008 +- 0.002 303.9 +-96.91 3261 _40XI52_
0.008 +- 0.001 304 +-72.07 5063 _102SP114_
0.008 +- 0.001 305.9 +-62.03 2797 |66AX108|
0.008 +- 0.001 307.6 +-72.9 2639 _19XL122_
0.008 +- 0.002 307.8 +-89.41 2423 _30GX83_
0.008 +- 0.002 307.9 +-88.7 2422 _30GX82_
0.008 +- 0.001 308.4 +-71.67 1202 _96XL122_
0.008 +- 0.002 308.8 +-90.95 2424 _30GX102_
0.008 +- 0.002 308.9 +-91 2421 _30GX81_
0.008 +- 0.002 309 +-90.29 2418 _30GX33_
0.008 +- 0.002 309.1 +-88.19 2413 _23XG30_
0.008 +- 0.002 309.3 +-89 2404 30G
0.007 +- 0.001 309.4 +-61.48 2292 _103SX114_
0.008 +- 0.002 309.6 +-88.41 2419 _30GX39_
0.008 +- 0.002 309.8 +-88.78 2410 _4XG30_
0.007 +- 0.001 312 +-65.6 3092 28F
0.007 +- 0.001 312.4 +-61.47 2282 _38XS103_
0.007 +- 0.001 312.5 +-60.23 2490 _54XL59_
0.007 +- 0.001 313.2 +-63.93 6024 _29XK33_
0.007 +- 0.001 314.7 +-59.3 2138 48N
0.007 +- 0.001 315 +-67.44 3656 69A
0.007 +- 0.001 316 +-68.53 3663 _69AX72_
0.007 +- 0.001 317.9 +-74.8 172 _15XX92_
0.007 +- 0.001 317.9 +-62.86 2482 _30NT102_
0.007 +- 0.001 320.6 +-78.38 3214 _54XA73_
0.007 +- 0.001 324.7 +-80.19 3217 _70XA73_
0.007 +- 0.001 326.5 +-53.93 628 |52XP114|
0.007 +- 0.001 328.2 +-95.92 1887 _104XR109_
0.007 +- 0.001 329.5 +-123.37 3672 _42XS51_
0.007 +- 0.001 329.8 +-101.27 2560 _92TX124_
0.007 +- 0.001 331.4 +-80.02 475 _1QX104_
0.008 +- 0.003 332.1 +-267.67 1779 _101XI115_
0.007 +- 0.002 336.5 +-103.44 891 _101XR114_
0.007 +- 0.001 343.7 +-108.39 2551 92T
0.007 +- 0.001 344.1 +-109.03 2552 _15XT92_
0.007 +- 0.001 344.8 +-101.75 1207 13A
0.007 +- 0.001 345.2 +-88.52 374 _27XX81_
0.007 +- 0.001 348.4 +-52.43 5633 _10VX123_
0.007 +- 0.001 348.7 +-52.6 5631 _10VX120_
0.007 +- 0.001 349.1 +-53.51 5630 10V
0.007 +- 0.002 350.5 +-100.41 2168 _30XV39_
0.007 +- 0.002 351.8 +-109.83 3127 _29XA105_
0.007 +- 0.001 354.1 +-81.96 2796 |66AX107|
0.007 +- 0.001 357.7 +-64.92 1275 _1-X108_
0.007 +- 0.002 358 +-105.9 1048 _28XE104_
0.007 +- 0.001 359.5 +-57.16 3497 _10XR121_
0.007 +- 0.001 359.7 +-57.46 3491 121R
0.007 +- 0.001 360.4 +-90.63 5503 _14AF90_
0.007 +- 0.001 367.6 +-72.84 2081 _57XT76_
0.007 +- 0.001 376.9 +-73.49 1687 _27NX81_
0.007 +- 0.001 378.4 +-91.83 1067 _104EX109_
0.007 +- 0.002 386.9 +-107.82 666 _102AX115_
0.007 +- 0.001 388.3 +-94.54 232 _39XX56_
0.007 +- 0.002 388.6 +-101.51 2169 _39VX54_
0.007 +- 0.003 390.3 +-250.87 1705 52V
0.006 +- 0.001 394.1 +-57.04 4008 _103SX109_
0.007 +- 0.003 395 +-262.57 1727 |52VX116|
0.006 +- 0.001 398.5 +-65.34 3501 _52NX65_
0.006 +- 0.001 401 +-60.8 2952 _1DX108_
0.006 +- 0.001 401.2 +-95.65 673 110P
0.006 +- 0.001 401.4 +-73.21 3498 _40XN52_
0.006 +- 0.001 402 +-70.12 3488 52N
0.006 +- 0.001 402.8 +-95.46 4156 _28FX104_
0.006 +- 0.001 403.1 +-71.35 3499 _42XN52_
0.006 +- 0.001 403.1 +-85.38 2491 _55XL59_
0.006 +- 0.001 403.2 +-97.37 876 114R
0.006 +- 0.001 403.4 +-65.9 1781 38V
0.006 +- 0.001 404 +-70.35 3510 |52NX109|
0.006 +- 0.001 404.8 +-51.03 5632 _10VX121_
0.006 +- 0.001 405.2 +-66.38 1794 _38VX103_
0.006 +- 0.001 406 +-93.6 3646 _44HH97_
0.006 +- 0.001 407.6 +-103.28 3281 _1XK108_
0.006 +- 0.001 407.8 +-106.14 3563 30S
0.006 +- 0.001 408.2 +-106.58 3570 _24XS30_
0.006 +- 0.001 408.3 +-87.34 3562 |52VA114|
0.006 +- 0.001 408.8 +-89.64 1460 |52FX109|
0.006 +- 0.001 409.3 +-108.59 3568 _23XS30_
0.006 +- 0.001 409.6 +-107.24 3573 _30SX33_
0.006 +- 0.001 411 +-108.04 3578 _30SX83_
0.006 +- 0.001 411.1 +-106.83 3566 _4XS30_
0.006 +- 0.002 414.3 +-163.41 2175 _39VX101_
0.006 +- 0.001 415 +-74.06 2607 93L
0.006 +- 0.001 419 +-88.92 98 98X
0.006 +- 0.001 419.5 +-89.01 249 _41XX98_
0.006 +- 0.001 420 +-103.65 2947 1D
0.006 +- 0.002 420.1 +-241.77 1716 _42XV52_
0.006 +- 0.002 429.1 +-118.8 1069 _104EX115_
0.006 +- 0.001 430 +-107.38 1886 _103XR109_
0.006 +- 0.002 434.4 +-111.33 654 _40XA102_
0.006 +- 0.001 438 +-85.47 3502 _97XR121_
0.006 +- 0.001 462 +-120.72 657 _83XA102_
0.006 +- 0.001 462.2 +-121.2 637 _4XA102_
0.006 +- 0.001 462.6 +-121.63 633 102A
0.006 +- 0.001 462.7 +-119.94 641 _23XA102_
0.005 +- 0.001 468.2 +-99.97 2728 _14XE17_
0.005 +- 0.001 468.4 +-100 2724 17E
0.006 +- 0.002 471.4 +-224.3 1929 46S
0.005 +- 0.001 473.5 +-81.77 2307 _104XH114_
0.006 +- 0.002 477 +-240.17 1945 _46SX97_
0.006 +- 0.002 477.2 +-216.93 2174 _39VX100_
0.007 +- 0.003 491.1 +-646.12 773 _56XE59_
0.006 +- 0.002 494 +-264.97 2173 _39VX83_
0.006 +- 0.002 494.1 +-340.32 2946 |66XI107|
0.005 +- 0.001 498 +-130.51 1549 _39XR56_
0.006 +- 0.002 498.2 +-278.75 2165 39V
0.006 +- 0.002 499.7 +-277.21 2167 _23XV39_
0.008 +- 0.003 503.7 +-703.39 134 _4XX29_
0.006 +- 0.003 504.4 +-452.72 2483 _102TA114_
0.007 +- 0.003 513.3 +-694.23 686 _83XT102_
0.005 +- 0.002 514 +-191.49 2318 _101NX114_
0.005 +- 0.001 523.9 +-78.71 3576 _30SX81_
0.005 +- 0.001 524 +-81.64 3792 |65AX108|
0.005 +- 0.001 524.3 +-89.29 3746 _27QX81_
0.005 +- 0.002 524.8 +-94.4 2279 _29XS103_
0.007 +- 0.002 524.9 +-646.07 151 _7XX120_
0.005 +- 0.001 527 +-80.74 3788 _53LA65_
0.005 +- 0.001 528.9 +-92.11 4356 _30SX82_
0.005 +- 0.001 528.9 +-92.72 3732 27Q
0.005 +- 0.001 529 +-84.92 1791 _38VX56_
0.005 +- 0.001 529.4 +-74.51 3674 _91MX124_
0.005 +- 0.001 530.5 +-90.33 4451 2F
0.005 +- 0.001 530.9 +-92.14 4956 |52NX116|
0.005 +- 0.001 531.2 +-95.02 3886 _104E-109_
0.005 +- 0.001 531.3 +-89.22 3511 |52NX114|
0.005 +- 0.001 532.7 +-80.03 3666 91M
0.005 +- 0.001 533.9 +-76.42 3673 _91MX94_
0.005 +- 0.001 534.6 +-80.99 3836 _38IX56_
0.005 +- 0.001 535.1 +-79.39 3669 _15XM91_
0.005 +- 0.001 535.2 +-83.72 3855 _38VX57_
0.005 +- 0.001 535.2 +-86 5897 |52VF114|
0.005 +- 0.001 538 +-98.41 3698 _56XL59_
0.005 +- 0.001 538.3 +-81.47 2433 _104HX108_
0.007 +- 0.003 540.9 +-799.33 306 _73XX85_
0.005 +- 0.003 541.2 +-248.37 2280 _30XV76_
0.007 +- 0.003 542.3 +-794.83 212 _29XX103_
0.007 +- 0.003 549.4 +-790.72 284 _54XX73_
0.005 +- 0.001 549.5 +-71.84 3388 _97NE121_
0.005 +- 0 551.5 +-67.43 2308 |52XH114|
0.005 +- 0.001 552.2 +-80.77 2729 _17EX90_
0.009 +- 0.003 553.8 +-1028.67 1165 _4XI115_
0.005 +- 0.001 554.1 +-67.47 6614 _1LX108_
0.006 +- 0.002 555.1 +-561.91 478 _1QX115_
0.005 +- 0.001 556.1 +-76.88 1329 _18KX90_
0.005 +- 0 556.6 +-62.97 448 _38AX103_
0.005 +- 0 556.7 +-53.73 644 _29XW103_
0.005 +- 0 556.8 +-52.97 634 103W
0.005 +- 0 559 +-60.71 446 _38AX57_
0.007 +- 0.003 559.7 +-709.85 48 48X
0.005 +- 0 560.9 +-66.88 435 38A
0.005 +- 0.003 562.4 +-359.26 1770 _29XI115_
0.005 +- 0.003 564.7 +-292.22 2209 _28RX105_
0.005 +- 0.003 565.7 +-297.15 2195 28R
0.005 +- 0.002 566.3 +-227.83 1885 109R
0.005 +- 0.002 566.5 +-228.02 1889 |55XR109|
0.006 +- 0.002 574.4 +-633.47 191 _22XX83_
0.005 +- 0.002 576 +-256.38 1890 |65XR109|
0.006 +- 0.002 583.1 +-674.83 194 _23XX39_
0.007 +- 0.002 584.1 +-832.6 1445 _52FX55_
0.006 +- 0.002 584.5 +-679.35 39 39X
0.006 +- 0.003 585.5 +-709.39 95 95X
0.006 +- 0.002 591.4 +-749.66 334 _97XX120_
0.005 +- 0.002 594.3 +-313.1 2823 40W
0.005 +- 0.002 596.2 +-317.7 2832 _40WX101_
0.005 +- 0.002 596.6 +-315.8 2829 _40WX54_
0.005 +- 0.002 597.5 +-315.24 2828 _40WX52_
0.006 +- 0.002 599.2 +-558.79 457 _54XR59_
0.005 +- 0.002 599.9 +-316.76 2831 _40WX100_
0.006 +- 0.002 602.2 +-650.88 7 7X
0.004 +- 0.003 603.1 +-288.2 2255 _38XF103_
0.006 +- 0.002 606.4 +-746.23 236 _39XX100_
0.006 +- 0.002 609.6 +-730.86 97 97X
0.005 +- 0.002 615 +-448.04 2420 _30GX76_
0.006 +- 0.002 616.7 +-751.81 385 _101XX114_
0.006 +- 0.002 618.4 +-748.04 387 _103XX114_
0.005 +- 0.002 618.4 +-357.92 3101 _28FX105_
0.006 +- 0.002 619.2 +-704.53 171 _15XX91_
0.006 +- 0.002 622.6 +-775.25 1459 |52FX108|
0.004 +- 0.001 628.3 +-64.69 777 115G
0.005 +- 0.003 629.4 +-453.57 2414 _24XG30_
0.004 +- 0.001 630.2 +-66.36 781 _29XG115_
0.004 +- 0.001 631.2 +-65.58 784 _104XG115_
0.005 +- 0.002 633.1 +-589.24 476 _1QX107_
0.004 +- 0.001 633.5 +-66.48 2782 47E
0.006 +- 0.002 636.8 +-786.4 271 _45XX97_
0.004 +- 0.001 637.9 +-58.8 1468 _104XK114_
0.004 +- 0.001 637.9 +-62.9 447 _38AX102_
0.004 +- 0.001 638.8 +-59.31 650 _38XW103_
0.004 +- 0.001 639.1 +-59.81 1465 _101XK114_
0.004 +- 0.001 642.8 +-56.96 3385 67Q
0.005 +- 0.002 643 +-413.14 2465 _54MT58_
0.004 +- 0.001 643.5 +-57.41 648 _33XW103_
0.005 +- 0.002 643.7 +-408.19 2461 _40SM54_
0.005 +- 0.002 644 +-425.06 2549 74V
0.004 +- 0 644.9 +-64.22 4116 _30RX102_
0.004 +- 0 645 +-61.73 4108 _24XR30_
0.004 +- 0 645.4 +-64.68 4115 _30RX83_
0.007 +- 0.003 645.9 +-991.23 1181 _102XI115_
0.005 +- 0.002 646.4 +-434.49 2395 _26NN30_
0.004 +- 0 648 +-61.25 4105 _4XR30_
0.004 +- 0 648.5 +-60.88 4111 _30RX39_
0.004 +- 0 648.6 +-62.8 4110 _30RX33_
0.004 +- 0 649.9 +-61.6 4107 _23XR30_
0.004 +- 0 651.6 +-61.95 4103 30R
0.004 +- 0.002 653.8 +-242.2 1888 |52XR109|
0.005 +- 0.002 659.4 +-442.9 2476 48H
0.006 +- 0.002 663.9 +-867.84 1655 _33XF103_
0.004 +- 0.003 666.4 +-389.15 1853 26S
0.005 +- 0.002 676.1 +-739.47 332 _95XX124_
0.006 +- 0.002 679 +-984.85 1049 _29XE104_
0.004 +- 0.001 681.3 +-388.3 2488 _3LX115_
0.004 +- 0.001 681.7 +-388.54 2489 _3LX116_
0.004 +- 0.001 686.7 +-386.42 2486 3L
0.006 +- 0.002 688.2 +-964.76 893 _102XR114_
0.006 +- 0.003 701.4 +-825.54 669 102T
0.006 +- 0.003 703.5 +-829.4 677 _23XT102_
0.006 +- 0.003 709.1 +-841.67 682 _33XT102_
0.003 +- 0 709.4 +-43.9 410 _108XM115_
0.003 +- 0 709.5 +-34.5 4113 _30RX81_
0.005 +- 0.003 710.9 +-556.75 2632 _75XS86_
0.003 +- 0 711.4 +-34.97 4112 _30RX76_
0.005 +- 0.003 712.3 +-556.83 2606 86S
0.005 +- 0.003 712.6 +-557.08 2631 _73XS86_
0.003 +- 0.003 712.6 +-250.54 2310 101N
0.005 +- 0.003 713 +-752.76 1719 _52VX65_
0.003 +- 0 713.2 +-37.35 2022 _14PX125_
0.003 +- 0.003 713.3 +-251.92 2315 _40XN101_
0.005 +- 0.003 713.3 +-556.59 2609 _18XS86_
0.005 +- 0.003 713.4 +-559.06 2630 _72XS86_
0.003 +- 0.003 713.6 +-251.88 2316 _42XN101_
0.003 +- 0.003 714 +-252.21 2314 _39XN101_
0.003 +- 0.003 715.2 +-250.27 2311 _4XN101_
0.003 +- 0.003 718.1 +-257.08 2320 _101NX116_
0.003 +- 0.002 724 +-183.02 1797 _52VA65_
0.006 +- 0.003 736.4 +-820.04 676 _4XT102_
0.006 +- 0.003 738.4 +-826.24 683 _38XT102_
0.004 +- 0.002 740.5 +-548.47 2493 |3LX49|
0.005 +- 0.003 741.7 +-807.33 1783 65A
0.004 +- 0.001 742.1 +-399.23 2495 _8SQ121_
0.004 +- 0.003 756.2 +-490.36 2945 |65XI107|
0.004 +- 0.003 757.3 +-492.87 2943 107I
0.005 +- 0.003 764.2 +-766.62 463 _102XP114_
0.002 +- 0.001 766.9 +-67.97 2225 _39XF101_
0.005 +- 0.003 768.5 +-774.54 496 _41XM54_
0.005 +- 0.003 769.4 +-776.46 493 54M
0.003 +- 0.001 777 +-236.91 3311 _101EX116_
0.005 +- 0.003 777.2 +-789.95 504 _54MX73_
0.003 +- 0.001 777.6 +-237.28 3310 _101EX115_
0.005 +- 0.003 777.8 +-790.22 505 _54MX85_
0.003 +- 0.001 780.3 +-237.19 3308 _42XE101_
0.004 +- 0.002 782.5 +-642.09 2689 _85XF98_
0.004 +- 0.002 783.4 +-641.76 2690 _98FX120_
0.004 +- 0.002 783.7 +-644.61 2683 98F
0.003 +- 0.001 784.1 +-235.74 3307 _40XE101_
0.004 +- 0.002 784.8 +-645.93 2686 _42XF98_
0.004 +- 0.002 784.9 +-646.05 2684 _21XF98_
0.004 +- 0.002 785.5 +-645.28 2685 _41XF98_
0.004 +- 0.002 786.1 +-645.19 2687 _43XF98_
0.003 +- 0.001 787.2 +-239.63 3305 _4XE101_
0.003 +- 0.003 788.6 +-354.7 1863 _26SX81_
0.003 +- 0.001 790.9 +-253.67 3306 _39XE101_
0.003 +- 0.001 794.6 +-252.61 3304 101E
0.004 +- 0.003 797 +-628.52 2559 _92TX95_
0.003 +- 0.001 803.8 +-296.84 3050 _11VV122_
0.006 +- 0.003 804.9 +-1034.31 844 _38FX57_
0.002 +- 0.003 812.7 +-359.6 2172 _39VX76_
0.001 +- 0.002 819.7 +-188.73 2290 _76VX84_
0.001 +- 0.002 819.8 +-185.25 2288 _76VX82_
0.006 +- 0.004 820.5 +-1053.22 229 _38XX102_
0.001 +- 0.002 821.1 +-228.34 2232 _55XA65_
0.006 +- 0.003 821.3 +-929.93 55 55X
0.004 +- 0.003 823.2 +-822.78 1808 |52VX109|
0.001 +- 0.002 823.2 +-185.08 2289 _76VX83_
0.003 +- 0.001 825.3 +-383.23 2757 _102AG114_
0.004 +- 0.002 838.8 +-778.39 672 108R
0.004 +- 0.002 843.1 +-711.28 526 2Y
0.002 +- 0.003 844.2 +-378.84 1861 _26SX29_
0.001 +- 0.002 847.3 +-197.3 2275 76V
0.005 +- 0.003 850.4 +-1002.17 235 _39XX83_
0.004 +- 0.002 850.4 +-801.38 696 |66XR108|
0.005 +- 0.003 851.9 +-942.33 227 _38XX56_
0.005 +- 0.003 854 +-986.53 336 _98XX120_
0 +- 0 859.8 +-80.46 2222 _38XA57_
0.003 +- 0.003 860.4 +-353.41 1862 _26SX30_
0 +- 0 860.9 +-79.13 2221 _37XA57_
0.001 +- 0.002 862.5 +-185.52 2231 _52XA65_
0 +- 0 863.1 +-76.1 2223 _39XA57_
0 +- 0 863.4 +-76.48 2220 _30XY76_
0.003 +- 0.002 865.3 +-440.54 3081 _55QX65_
0.003 +- 0.001 866.2 +-498.36 785 _108XG115_
0 +- 0 870.8 +-70.49 2224 _39XY76_
0.003 +- 0.002 870.9 +-437.47 3068 55Q
0 +- 0 872.1 +-80.53 2226 _40AF101_
0.003 +- 0.001 872.9 +-515.14 783 _102XG115_
0.001 +- 0.002 874.5 +-194 2263 _1XT107_
0.003 +- 0.001 874.8 +-514.38 782 _101XG115_
0.003 +- 0.002 875.9 +-450.83 3078 _52XQ55_
0.003 +- 0.001 877 +-513.26 780 _4XG115_
0.001 +- 0.002 877.3 +-178.42 2301 114H
0 +- 0.001 877.9 +-95.63 2219 _4XF101_
0.003 +- 0.003 877.9 +-562.88 2406 104H
0.003 +- 0.003 878.3 +-493.57 2953 _1DX115_
0.001 +- 0.002 879 +-181.38 2305 _102XH114_
0 +- 0.001 879.6 +-146.06 2207 _21MX120_
0 +- 0.001 880.5 +-147.22 2206 _21MX98_
0 +- 0.001 881.2 +-151.81 2199 _7XM21_
0 +- 0 881.4 +-79.18 2227 _42XQ51_
0.001 +- 0.002 883 +-156.75 2287 _57XV76_
0 +- 0.001 887.2 +-147.39 2204 _21MX84_
0 +- 0.001 887.8 +-145.09 2205 _21MX85_
0 +- 0 887.9 +-75.99 2200 _11XM21_
0.002 +- 0.003 888.9 +-354.69 1977 _104GX109_
0.003 +- 0.002 889 +-510.78 2460 _39VV102_
0.003 +- 0.002 890.1 +-510.01 2463 _40SV102_
0.004 +- 0.002 893 +-781.85 695 |65XR108|
0 +- 0 895.2 +-137.31 2211 _53LX65_
0 +- 0 895.5 +-127.67 2217 76Y
0 +- 0 896.6 +-137.66 2210 _42FL53_
0 +- 0.001 896.9 +-154.07 2283 _39XV76_
0 +- 0 897.9 +-110.98 2265 |52FX114|
0.004 +- 0.002 898 +-779.33 694 |52XR108|
0 +- 0 898 +-111.41 2266 |65XT107|
0 +- 0.001 898.4 +-151.33 2198 _6XM21_
0.004 +- 0.002 898.9 +-779.16 693 _108RX115_
0 +- 0 899.3 +-102.71 2270 _30IX81_
0 +- 0 899.4 +-109.48 2268 59Y
0 +- 0 899.8 +-109.47 2267 |66XT107|
0 +- 0.001 900.2 +-142.72 2218 101F
0 +- 0 900.9 +-136.19 2213 _73XI86_
0.005 +- 0.002 902.9 +-962.53 317 _85XX98_
0 +- 0 903 +-108.51 2269 _26SI30_
0 +- 0 903.4 +-110.91 2264 |52F-109|
0 +- 0 903.9 +-139.42 2212 _72XI86_
0 +- 0 905.6 +-129.55 2208 _28RX104_
0 +- 0 907.2 +-118.42 2271 _54XY59_
0.002 +- 0.002 908.7 +-332.5 2162 _20TX86_
0 +- 0 909.3 +-136.85 2203 _20XI86_
0 +- 0.001 909.4 +-109.15 2306 _103XH114_
0 +- 0 909.7 +-134.34 2215 51Q
0.002 +- 0.002 910.4 +-332.53 2160 _20TX84_
0 +- 0 910.5 +-133.16 2214 _75XI86_
0 +- 0 911 +-110.8 2291 _103SQ109_
0.002 +- 0.002 911 +-334.99 2157 20T
0 +- 0.001 911.1 +-107.1 2304 _101XH114_
0.002 +- 0.002 912 +-332.94 2161 _20TX85_
0 +- 0 912.1 +-135.35 2202 _19XI86_
0.005 +- 0.003 912.9 +-1106.87 1350 _37XT56_
0 +- 0 913.1 +-132.46 2201 _18XI86_
0 +- 0 913.4 +-134.01 2216 57A
0 +- 0.001 913.9 +-122.21 2228 _42XF101_
0 +- 0.001 917.3 +-123.23 2241 _101FX116_
0.003 +- 0.003 918 +-514.8 3027 106F
0 +- 0 919.7 +-111.46 2284 _42FS51_
0 +- 0 922.1 +-109.93 2272 _55XY59_
0 +- 0 923.1 +-111.95 2273 _56DY59_
0 +- 0 923.5 +-103.42 2262 107T
0 +- 0 924.8 +-107.38 2229 _43XQ51_
0 +- 0 925.4 +-74.58 2299 48T
0 +- 0 927.2 +-105.44 2230 _44XQ51_
0 +- 0 927.6 +-112.24 2242 |51QX116|
0 +- 0 927.9 +-71.51 2300 71H
0 +- 0 928 +-111.69 2243 |65AR107|
0 +- 0 929.3 +-104.73 2233 _57AX75_
0.003 +- 0.002 929.9 +-762.2 1806 _108QX115_
0 +- 0 930.4 +-103.38 2234 _57AY76_
0 +- 0 930.6 +-100.68 2235 _57AX83_
0.003 +- 0.001 932.2 +-684.21 1552 _54VN58_
0 +- 0 932.3 +-113.08 2240 _101FX115_
0 +- 0 932.3 +-114.86 2239 _101F-114_
0.002 +- 0.003 933.3 +-397.22 2083 _76TX82_
0.003 +- 0.003 933.4 +-583.96 2409 _1XH104_
0 +- 0 933.4 +-105.2 2236 _76YX82_
0.003 +- 0.003 934 +-540.81 3156 _29EX33_
0 +- 0 934.5 +-109.87 2238 _76YX84_
0 +- 0 934.8 +-118.95 2244 |65A-108|
0 +- 0 934.9 +-94.12 2309 28N
0.003 +- 0.003 935.1 +-544.62 3147 29E
0.003 +- 0.003 935.7 +-544.57 3158 _29EX103_
0 +- 0 936.1 +-108.47 2237 _76YX83_
0 +- 0 937.3 +-125.29 2245 |65A-109|
0 +- 0 937.3 +-133.97 2248 24S
0 +- 0 940.6 +-87.2 2303 _71HX88_
0.005 +- 0.003 941 +-904.31 770 59E
0 +- 0 941.2 +-131.15 2247 _101XK115_
0 +- 0 941.5 +-128.42 2246 _1XK115_
0 +- 0 941.6 +-79.16 2302 _71HX87_
0.002 +- 0.003 942.1 +-403.48 2062 76T
0 +- 0 942.8 +-118.46 2261 _101TX115_
0.002 +- 0.003 943.3 +-402.83 2068 _39XT76_
0 +- 0 944.1 +-89.57 2313 _28NX105_
0 +- 0 944.2 +-128.74 2250 _5XS24_
0.003 +- 0.002 944.9 +-495.75 2830 _40WX55_
0 +- 0 946.8 +-127.35 2249 _4XS24_
0 +- 0 947 +-86.68 2321 38P
0 +- 0 948.1 +-84.93 2322 _38PX56_
0 +- 0 948.9 +-85 2317 _44HG96_
0 +- 0 948.9 +-85.33 2324 _38PS102_
0 +- 0 949 +-85.6 2323 _38PH57_
0.002 +- 0.003 951.1 +-406.55 2071 _40TX55_
0 +- 0 951.3 +-81.1 2325 _38PX103_
0 +- 0 951.7 +-84.92 2319 _101NI115_
0 +- 0 953.1 +-85.43 2326 _39LH57_
0 +- 0 954.3 +-87.25 2312 _28NX104_
0.003 +- 0.001 955.3 +-751.24 1602 _101YX115_
0.003 +- 0.001 955.7 +-750.16 1603 _101YX116_
0 +- 0 956.8 +-133.71 2260 _54MX59_
0 +- 0 956.9 +-49.18 2350 _70EX73_
0 +- 0 958.7 +-48.63 2347 _38XE56_
0.003 +- 0.001 958.9 +-749.46 1600 _42XY101_
0.003 +- 0.001 959.6 +-759.7 1586 _4XY101_
0 +- 0 959.7 +-132.42 2259 _1XY107_
0 +- 0 960 +-46.98 2349 _56EY59_
0.003 +- 0.001 960.2 +-757.13 1579 101Y
0 +- 0 960.6 +-130.11 2258 106I
0 +- 0 960.8 +-51.52 2343 _30XN33_
0 +- 0 960.8 +-50.82 2346 _37XE56_
0 +- 0 960.8 +-129.65 2251 _6XS24_
0.002 +- 0.003 961.1 +-786.04 1803 _65AX68_
0 +- 0 961.4 +-124.19 2253 _24SX81_
0 +- 0 961.5 +-51.58 2344 _33NX102_
0 +- 0 961.8 +-51.07 2345 _33NX103_
0.006 +- 0.003 962.6 +-1673.81 3264 _52IX65_
0 +- 0 963.1 +-52.46 2339 33N
0 +- 0 963.6 +-50.88 2341 70E
0.003 +- 0.001 963.7 +-753.43 1599 _40XY101_
0 +- 0 964 +-46.54 2348 _39XE56_
0 +- 0 964.3 +-52.46 2340 56E
0 +- 0 964.3 +-51.35 2342 _29XN33_
0 +- 0 964.8 +-124.5 2257 |52XW114|
0 +- 0 965 +-137.32 2252 _24SX30_
0 +- 0 965.8 +-55.98 2332 _22AX82_
0 +- 0 966.3 +-75.62 2327 _39LS102_
0 +- 0 966.8 +-57.98 2330 _6XA22_
0 +- 0 967.4 +-50.26 2333 _22AX83_
0 +- 0 967.6 +-65.15 2329 37N
0 +- 0.001 968.4 +-199.31 2194 21M
0 +- 0 968.9 +-121.84 2254 _24SX82_
0 +- 0 969.9 +-71.79 2328 22A
0 +- 0 970.2 +-62.25 2331 _7XA22_
0 +- 0 970.3 +-48.58 2338 _56XH59_
0 +- 0 970.5 +-49.48 2337 _54VH59_
0 +- 0 972.1 +-50.02 2336 _37NX57_
0 +- 0 972.8 +-154.73 2196 86I
0.004 +- 0.003 973.8 +-857.98 517 _108-X115_
0 +- 0 973.8 +-47.76 2335 _37NX56_
0 +- 0 975.4 +-191.22 2192 _45YX96_
0 +- 0 976.5 +-48.54 2334 _22AX84_
0.003 +- 0.003 977.3 +-788.53 1742 |52VX114|
0 +- 0 984.4 +-187.92 2191 25A
0.003 +- 0.003 985.5 +-641.03 2416 _28XH104_
0 +- 0 986.7 +-180.22 2193 _54VX58_
0 +- 0 988.2 +-136.68 2352 _18XF87_
0 +- 0 991.1 +-179.51 2189 _104XE114_
0 +- 0 991.5 +-186.89 2190 |52XE114|
0.001 +- 0.002 994.5 +-268.45 2135 |52XF114|
0 +- 0 994.8 +-160.21 2353 _19XF87_
0 +- 0 997.3 +-157.39 2351 87F
0.003 +- 0.003 999.6 +-587.25 3038 _55XQ59_
0.004 +- 0.003 1000 +-832.33 458 _55XR59_
0 +- 0 1007 +-166.78 2188 _103XE114_
0.004 +- 0.003 1008 +-935.95 774 105T
0.004 +- 0.003 1011.7 +-934.42 775 _28XT105_
0.001 +- 0.003 1011.7 +-339.9 1976 _104GX108_
0.003 +- 0.003 1012.1 +-628.72 2826 _18XG88_
0.003 +- 0.002 1015.4 +-578.73 2450 _22PX82_
0.004 +- 0.003 1018.6 +-851.74 643 _29XA102_
0.004 +- 0.003 1018.7 +-852.09 647 _33XA102_
0 +- 0 1021.3 +-279.54 2354 _40NV54_
0 +- 0 1022.3 +-198.58 2177 _40XT52_
0 +- 0 1022.7 +-199.06 2176 _39VX102_
0.004 +- 0.002 1024.1 +-1110.98 1463 110L
0.002 +- 0.001 1025 +-577.24 602 _39IR76_
0 +- 0 1026.1 +-198.55 2178 _42XT52_
0 +- 0 1027.5 +-172.84 2187 _102XE114_
0 +- 0 1030 +-319.25 2356 _71XF87_
0 +- 0 1030.7 +-205.46 2159 _15XM92_
0 +- 0 1031.9 +-191.35 2179 _52TX55_
0 +- 0 1032.7 +-317.18 2355 _40NX102_
0.003 +- 0.002 1033.2 +-598.26 2375 _56DS59_
0 +- 0 1033.5 +-173.21 2186 _101XE114_
0 +- 0 1035.9 +-173.66 2184 |52TX116|
0.005 +- 0.003 1036.1 +-1013.6 123 123X
0 +- 0 1036.8 +-185.94 2180 _52TX65_
0 +- 0 1037 +-173.51 2185 114E
0.004 +- 0.002 1042.1 +-1053.39 1546 _37XR56_
0 +- 0 1042.4 +-172.38 2183 |52TX114|
0 +- 0 1044.3 +-175.27 2182 |52TX109|
0 +- 0 1045.3 +-178.41 2181 |52T-108|
0.005 +- 0.003 1048 +-1028.2 31 31X
0 +- 0 1053.5 +-223.6 2158 92M
0.003 +- 0.002 1054.5 +-956.47 3195 _1XF108_
0 +- 0 1055 +-213.84 2163 _92MX95_
0 +- 0 1057.1 +-218.1 2156 |49SX116|
0.005 +- 0.003 1057.3 +-1184.23 1045 _1XE104_
0 +- 0 1057.4 +-217.87 2155 |49SX99|
0.005 +- 0.003 1058.5 +-1019.45 163 _12XX123_
0.005 +- 0.002 1058.7 +-1693.24 3572 _26XS30_
0 +- 0 1061.2 +-222.45 2151 _91QX124_
0.005 +- 0.002 1061.8 +-1699.56 3575 _30SX76_
0.005 +- 0.003 1062.6 +-1333.14 1100 _1XN107_
0 +- 0 1063.1 +-220.88 2150 _91QX94_
0 +- 0 1063.3 +-219.44 2152 49S
0.002 +- 0.003 1063.5 +-753.45 1952 30N
0.003 +- 0.002 1063.8 +-822.71 788 57S
0.005 +- 0.002 1063.9 +-1696.31 3528 _104AI115_
0 +- 0 1064.2 +-214.98 2154 |4XS49|
0 +- 0 1064.6 +-216.69 2153 |3XS49|
0 +- 0 1064.8 +-196.1 2170 _39VX56_
0.002 +- 0.001 1065.3 +-514.48 2658 90V
0 +- 0 1065.7 +-244.36 2098 _4XP101_
0.001 +- 0.002 1066.1 +-342.49 2084 _76TX83_
0.003 +- 0.003 1066.9 +-591.49 2827 _39VT102_
0 +- 0 1067.2 +-207.67 2166 52T
0.003 +- 0.002 1067.3 +-827.82 800 _57SX75_
0.002 +- 0.003 1067.4 +-755.55 1954 _23XN30_
0 +- 0 1067.5 +-216.09 2149 _29RX115_
0.002 +- 0.003 1067.9 +-755.45 1962 _30NX83_
0 +- 0 1068.2 +-231.32 2137 31G
0 +- 0 1069 +-326.54 2358 _87FX90_
0 +- 0 1069.2 +-225.14 2136 29R
0 +- 0 1069.8 +-220.66 2133 _103XF114_
0.006 +- 0.002 1071 +-1975 3496 _8XR121_
0 +- 0 1071.3 +-225.43 2134 _104XF114_
0 +- 0 1072 +-217.03 2132 _102XF114_
0 +- 0.001 1074 +-255.54 2143 _26XR29_
0.005 +- 0.002 1075.2 +-1704.03 3487 _29NT105_
0 +- 0 1077.7 +-338.56 2359 _87FX94_
0.003 +- 0.003 1078.5 +-599.28 3139 _101NX115_
0 +- 0 1079.3 +-219.18 2131 _101XF114_
0 +- 0 1079.3 +-375.68 2360 _87FX122_
0 +- 0 1079.8 +-339.43 2357 _72XF87_
0 +- 0.001 1079.8 +-256.35 2145 _29RX102_
0 +- 0 1080.9 +-218.24 2130 114F
0 +- 0 1081.3 +-222.81 2139 91Q
0.004 +- 0.002 1084.6 +-917.41 737 _104XR108_
0 +- 0 1085 +-232.07 2140 _1XA107_
0 +- 0 1086.6 +-202.84 2106 38R
0 +- 0 1088.1 +-225.16 2141 _4XR29_
0 +- 0 1088.2 +-206.69 2147 _29RX104_
0 +- 0 1088.6 +-208.75 2102 _101PX114_
0 +- 0.001 1089.3 +-202.34 1989 _1-I115_
0 +- 0 1090.4 +-220.4 2164 _92MX124_
0.002 +- 0.001 1091 +-550.55 2665 _17XV90_
0 +- 0 1091.8 +-231.49 2100 _40XP101_
0 +- 0 1091.9 +-228.44 2142 _15XQ91_
0 +- 0 1092 +-201.88 2104 _101PX116_
0 +- 0 1092.3 +-208.68 2148 _29RX105_
0 +- 0 1093.8 +-211.18 2103 _101PM115_
0.002 +- 0.001 1095.3 +-549.68 2667 _19XV90_
0 +- 0 1095.9 +-230.45 2095 |52MX114|
0 +- 0 1096.4 +-207.01 2146 _29RX103_
0.002 +- 0.001 1098.6 +-559.7 2677 _90VX94_
0.002 +- 0.001 1099.2 +-559.49 2678 _90VX124_
0 +- 0 1099.3 +-228.98 2096 |52MX116|
0.002 +- 0.001 1100.6 +-559.07 2676 _87XV90_
0 +- 0 1101.6 +-234.04 2099 _39XP101_
0 +- 0 1102.5 +-200.53 2105 13L
0 +- 0 1103.3 +-206.11 2107 45E
0 +- 0 1103.4 +-229.08 2097 101P
0 +- 0 1105.2 +-435.04 2365 32Y
0 +- 0 1106.9 +-220.34 2144 _29RX33_
0 +- 0 1108.1 +-220.45 2109 59A
0 +- 0 1108.6 +-433.49 2367 59S
0 +- 0 1108.9 +-433.82 2368 _28NR105_
0 +- 0 1109 +-223.69 2126 _56XA59_
0 +- 0 1109.3 +-435.8 2369 _29X-33_
0 +- 0 1110.6 +-432.63 2370 _30X-33_
0 +- 0 1110.9 +-431.75 2364 _104ES114_
0 +- 0 1112 +-431.34 2361 _103HA109_
0 +- 0 1112.8 +-432.65 2366 33-
0 +- 0 1113.1 +-241.47 2101 _42XP101_
0 +- 0 1113.2 +-210.88 2113 _38RX103_
0 +- 0 1114 +-430.51 2362 _103HS114_
0 +- 0 1114.3 +-217.02 2110 _38RX56_
0.002 +- 0.003 1114.6 +-740.76 1960 _30NX81_
0 +- 0 1114.6 +-209.75 2114 _39XL54_
0 +- 0 1115.1 +-216.49 2111 _38RX57_
0 +- 0 1115.2 +-219.44 2123 _54LX73_
0 +- 0 1115.4 +-211.37 2108 54L
0 +- 0 1115.4 +-205.24 2094 |52MX109|
0 +- 0 1116.2 +-430.09 2363 _104EA109_
0 +- 0 1116.4 +-213.76 2125 _55XA59_
0 +- 0 1118 +-211.71 2124 _54LX85_
0 +- 0 1118.4 +-213.57 2127 |52VX108|
0 +- 0 1118.6 +-211.74 2128 |52VP114|
0.001 +- 0.002 1118.9 +-227.96 1979 _104GX115_
0 +- 0 1119.2 +-212.11 2129 110N
0 +- 0 1122.1 +-223.37 2121 _54LX60_
0 +- 0 1122.7 +-217.66 2119 _54LR58_
0 +- 0 1125 +-203.94 2093 |52MX108|
0 +- 0 1125.1 +-208.54 2115 _40XL54_
0 +- 0 1125.7 +-208.69 2122 _54LX72_
0 +- 0 1125.8 +-220.41 2118 _45EX97_
0 +- 0 1126.4 +-221.02 2120 _54LA59_
0.004 +- 0.003 1128.9 +-1124.06 327 _92XX124_
0 +- 0 1129.1 +-212.43 2116 _41XL54_
0 +- 0 1129.1 +-217.97 2117 _45EX96_
0 +- 0.001 1130.5 +-198.19 2019 _14PX17_
0 +- 0 1130.9 +-227.31 2112 _38RX102_
0 +- 0.001 1133.6 +-194.69 2018 14P
0 +- 0.001 1133.8 +-186.56 2021 _14PX124_
0.004 +- 0.002 1133.8 +-1208.56 1245 8S
0 +- 0 1134.2 +-199.74 2092 _52MX65_
0.004 +- 0.003 1134.8 +-1113.23 376 _37XX57_
0.004 +- 0.002 1136.3 +-1215.56 1248 _8SX120_
0.002 +- 0.003 1139.1 +-571.88 3035 59Q
0 +- 0 1141 +-136.6 1987 57I
0.002 +- 0.002 1143.4 +-712.02 1879 _1XP108_
0.004 +- 0.003 1143.8 +-1112.82 872 105G
0.002 +- 0.001 1144.8 +-526.22 2805 _20XT84_
0.002 +- 0.001 1146.1 +-526.72 2799 84T
0.003 +- 0.002 1148.7 +-756.93 2691 _98FX122_
0.002 +- 0.001 1149.2 +-536.98 2815 _75XT84_
0 +- 0 1149.7 +-142.63 1985 |65XE109|
0.002 +- 0.001 1149.8 +-531.58 2809 _23XT84_
0.002 +- 0.001 1149.9 +-530.8 2807 _21XT84_
0.003 +- 0.002 1150.5 +-761.03 2688 _44XF98_
0.002 +- 0.001 1151.4 +-531.24 2808 _22XT84_
0 +- 0 1152.6 +-143.7 1984 |55XE109|
0 +- 0 1153.3 +-202.98 2091 _52MX55_
0 +- 0 1154.3 +-148.81 1981 _103XE109_
0 +- 0 1154.7 +-146.34 1982 _104XE109_
0 +- 0 1156.1 +-144.21 1983 |52XE109|
0.002 +- 0.002 1157.2 +-692.85 1882 |52XP108|
0 +- 0 1158.2 +-133.9 1986 37T
0 +- 0 1160.1 +-140.92 1980 109E
0 +- 0 1160.9 +-131.25 1988 114C
0 +- 0 1163.7 +-114.4 1991 _37TI57_
0 +- 0 1164.6 +-103.15 1993 _38SI57_
0.001 +- 0.002 1165.5 +-711.46 1812 |65AX109|
0 +- 0 1165.7 +-103.12 1994 _39XI57_
0 +- 0 1165.8 +-119.05 2026 _30XL39_
0 +- 0 1166.2 +-133.16 2028 _39LX56_
0.004 +- 0.003 1167.2 +-986.18 452 _40XS101_
0.002 +- 0.002 1167.8 +-694.92 1878 108P
0.002 +- 0.003 1168.8 +-723.13 1957 _30NX33_
0 +- 0 1169.4 +-146.95 1975 _75XD86_
0 +- 0 1169.6 +-111.1 1992 _38SN56_
0 +- 0 1169.8 +-136.86 2020 _14PX90_
0.002 +- 0.002 1170 +-692.67 1883 |65XP108|
0 +- 0 1170.3 +-119.88 1990 _37TN56_
0 +- 0 1170.4 +-101.4 1996 _57IX75_
0.002 +- 0.002 1170.8 +-692.06 1884 |66XP108|
0 +- 0 1171.2 +-145.81 1978 _104GX114_
0.002 +- 0.003 1171.6 +-721.94 1955 _24XN30_
0 +- 0 1172.1 +-170 2089 _40XM52_
0 +- 0 1172.8 +-99.26 1997 _57IX76_
0 +- 0 1173 +-125.58 2023 39L
0 +- 0 1173.7 +-119.23 2025 _23XL39_
0 +- 0 1174.1 +-141.11 2016 _75XF84_
0 +- 0 1174.2 +-155.05 1974 _73XD86_
0 +- 0 1174.4 +-138.51 2017 _76XF84_
0 +- 0 1174.5 +-130.9 2014 _33DX103_
0 +- 0 1175.7 +-141.27 2015 _38GD56_
0 +- 0 1176.1 +-113.89 2024 109D
0 +- 0 1176.1 +-116.89 2027 _39LX54_
0 +- 0 1176.2 +-156.07 1973 _72XD86_
0 +- 0 1176.4 +-80.14 2030 _39LX76_
0 +- 0 1176.8 +-93.23 1995 _56NE59_
0 +- 0 1177.6 +-133.25 2012 _30XD33_
0 +- 0 1178.8 +-160.99 2090 _42XM52_
0 +- 0 1179.6 +-139.56 2008 _21XF84_
0 +- 0 1179.6 +-102.4 1998 _57IX83_
0 +- 0 1179.6 +-157.65 1972 _29XG104_
0 +- 0 1180.1 +-138.17 2010 _23XF84_
0 +- 0 1180.3 +-133.56 2013 _33DX102_
0 +- 0 1180.3 +-139 2009 _22XF84_
0 +- 0 1180.8 +-157.52 1971 _28XG104_
0.003 +- 0.003 1181.8 +-694.65 2610 _19XS86_
0 +- 0 1182.4 +-138.01 2006 84F
0 +- 0 1182.5 +-137.81 2007 _20XF84_
0 +- 0 1182.6 +-134.71 2011 _29XD33_
0 +- 0 1185.4 +-154.83 1970 _20XD86_
0.004 +- 0.003 1186.3 +-959.62 503 _54MX72_
0.002 +- 0.001 1187.6 +-551.95 2544 _40DX55_
0 +- 0.001 1187.7 +-228.23 2048 _38XG56_
0 +- 0 1188.3 +-163.69 2088 111Y
0 +- 0 1188.6 +-427.88 2372 _33-X103_
0 +- 0 1192.8 +-101.64 1999 _101XC114_
0 +- 0 1194.6 +-100.91 2000 _102XC114_
0 +- 0 1196.3 +-99.89 2001 _103XC114_
0 +- 0 1197 +-97.24 2003 |52XC114|
0 +- 0 1197.2 +-98.82 2002 _104XC114_
0 +- 0 1198.3 +-98.52 2004 33D
0 +- 0 1198.9 +-98.09 2005 80R
0 +- 0.001 1200.8 +-651 1788 _1XQ108_
0 +- 0 1202.3 +-81.13 2029 _39LX57_
0.003 +- 0.002 1202.5 +-815.14 601 _39IX57_
0 +- 0 1208.8 +-660.38 1807 |52VQ108|
0 +- 0 1209 +-663.06 1805 _104XQ108_
0 +- 0 1209.2 +-662.83 1804 _102SQ114_
0 +- 0 1209.6 +-635.17 1800 _57QX75_
0 +- 0 1210.3 +-651.73 1802 _57QX83_
0 +- 0 1210.8 +-651.02 1801 _57QX76_
0 +- 0 1211 +-433.59 2371 _33-X102_
0 +- 0 1212.1 +-639.43 1796 _52VH55_
0 +- 0 1212.6 +-639.82 1798 _53XA65_
0 +- 0 1213.7 +-433.81 2373 _54XS59_
0 +- 0 1214.9 +-160.53 2087 52M
0 +- 0 1216.6 +-638.74 1795 _39XQ57_
0 +- 0 1216.7 +-647.83 1799 _55HA65_
0 +- 0 1217.1 +-81.76 2031 _39LX83_
0 +- 0 1217.5 +-159.34 2086 |51EX116|
0 +- 0 1218.1 +-80.81 2032 _39LX100_
0 +- 0 1219.8 +-636.51 1793 _38VS102_
0 +- 0 1224 +-635.29 1792 _38VQ57_
0.001 +- 0.002 1224.3 +-749.82 1787 _1XV107_
0 +- 0 1224.6 +-91.99 2033 _39LX101_
0.002 +- 0.003 1225.3 +-961.58 1718 _52VX55_
0 +- 0 1226.5 +-635.46 1790 _37XQ57_
0 +- 0 1226.7 +-635.14 1789 _29XS102_
0 +- 0 1226.9 +-178.53 2079 _55XD59_
0 +- 0 1227.6 +-96.39 2034 _39LX102_
0 +- 0 1228.1 +-95.58 2035 _103XD109_
0 +- 0.001 1228.2 +-668.57 1828 _28XS105_
0 +- 0 1228.7 +-136.73 2046 _37XG56_
0 +- 0 1230 +-100.57 2037 |52XD109|
0 +- 0 1230.9 +-97.9 2036 _104XD109_
0 +- 0 1230.9 +-173.53 2078 _54XD59_
0 +- 0 1232.1 +-110.58 2040 25E
0 +- 0 1233.1 +-173.46 2082 _71XA88_
0 +- 0 1233.6 +-100.66 2038 |55XD109|
0 +- 0 1235.1 +-106.88 2039 |65XD109|
0 +- 0 1235.6 +-112.26 2041 32E
0 +- 0 1236.7 +-113.56 2042 56G
0 +- 0 1236.8 +-169.41 2080 _56XD59_
0 +- 0 1240.2 +-645.74 1809 |52VQ114|
0 +- 0 1240.3 +-660.1 1811 |65AQ108|
0 +- 0 1241.2 +-661.49 1815 18W
0.003 +- 0.003 1241.6 +-918.42 646 _30XA102_
0 +- 0 1241.8 +-132.59 2058 17R
0 +- 0 1242 +-659.2 1813 |66PV107|
0 +- 0 1242.5 +-114.64 2044 92F
0 +- 0 1242.6 +-661.97 1814 |66PQ108|
0 +- 0 1242.7 +-225.93 1968 _18XD86_
0.001 +- 0.002 1243.8 +-691.35 1843 55N
0.001 +- 0.002 1250 +-636.83 1859 _15LX92_
0.001 +- 0.002 1250.1 +-666.2 1849 _55NX59_
0.001 +- 0.002 1250.1 +-638.91 1858 _15LX91_
0.001 +- 0.002 1250.7 +-635.44 1860 _15LX124_
0 +- 0 1252.7 +-108.74 2045 _15XF92_
0 +- 0 1253.4 +-129.78 2077 _44XE51_
0.001 +- 0.002 1259 +-688.14 1959 _30NX76_
0.003 +- 0.002 1260.5 +-1580.95 3198 _108FX115_
0.002 +- 0.001 1262.2 +-908.09 1733 _1-L115_
0 +- 0 1262.3 +-106.16 2064 _14XR17_
0 +- 0 1263.5 +-653.35 1816 45Y
0 +- 0 1265.1 +-642.1 1810 |65AV107|
0.001 +- 0.002 1266 +-642.01 1850 _55NX65_
0 +- 0 1268.2 +-114.41 2065 _17RX90_
0.001 +- 0.002 1268.4 +-481.08 3037 _54XQ59_
0.004 +- 0.003 1268.4 +-1294.3 899 _104XR114_
0 +- 0 1269.1 +-111.26 2052 _56GX59_
0 +- 0 1270.8 +-113.62 2050 _39XG56_
0 +- 0 1271.1 +-659.17 1820 108A
0 +- 0 1271.4 +-110.92 2066 _18XA88_
0 +- 0 1271.9 +-113.44 2056 _92FX95_
0 +- 0 1272.3 +-106.92 2063 88A
0 +- 0 1272.4 +-101.43 2061 59D
0 +- 0 1272.5 +-113.62 2076 _43XE51_
0 +- 0 1272.7 +-106.56 2059 40T
0 +- 0 1273.2 +-105.39 2070 _40TX54_
0 +- 0 1273.7 +-110.23 2069 _40TX52_
0 +- 0 1274.4 +-103.18 2060 51E
0 +- 0.001 1274.7 +-656.45 1826 _18WX88_
0 +- 0 1274.9 +-108.44 2057 _92FX124_
0 +- 0 1274.9 +-107.7 2072 _40TX100_
0.004 +- 0.003 1275.4 +-1315.53 1624 103F
0.001 +- 0.002 1275.4 +-635.28 1857 _15LX90_
0 +- 0.001 1275.8 +-652.48 1824 _18WX86_
0 +- 0 1279.5 +-653.43 1821 _1XA108_
0 +- 0 1280.8 +-644.63 1827 _18WX90_
0 +- 0 1282.1 +-652.51 1819 105S
0 +- 0 1283.1 +-92.61 2073 _40TX101_
0 +- 0 1283.4 +-651.47 1818 92P
0.001 +- 0.002 1283.6 +-636.1 1852 15L
0 +- 0 1284.6 +-651.61 1822 _15XL91_
0 +- 0 1284.9 +-92.78 2074 _40TX102_
0 +- 0 1285.4 +-652.15 1817 91L
0 +- 0 1286.3 +-644.74 1829 _29XS105_
0 +- 0 1287.2 +-649.66 1823 _15XP92_
0 +- 0 1288.1 +-655.1 1786 108Q
0 +- 0 1291.3 +-494.51 2374 _55XS59_
0 +- 0 1291.8 +-642.52 1830 _45YG96_
0 +- 0 1292 +-588.22 1867 _33WH103_
0 +- 0 1292.6 +-89.68 2075 _42XE51_
0 +- 0.001 1292.8 +-637.89 1851 |55NX109|
0 +- 0 1294.4 +-586.7 1866 _33WX102_
0 +- 0 1294.4 +-639.93 1832 _91LX94_
0.003 +- 0.002 1295.6 +-1599.13 3203 73A
0 +- 0 1296.9 +-638.52 1825 _18WX87_
0 +- 0 1297.2 +-637.18 1833 _91LX124_
0 +- 0 1299.4 +-638.79 1831 _45YX97_
0.003 +- 0.002 1299.9 +-1600.37 3219 _73AX86_
0.003 +- 0.002 1302 +-1599.45 3218 _73AX85_
0.003 +- 0.002 1302.3 +-1601.34 3216 _60XA73_
0 +- 0 1303.3 +-636.17 1834 _92PX95_
0 +- 0 1304.1 +-642.27 1836 _104XA108_
0 +- 0 1304.8 +-642.09 1837 _108AX115_
0 +- 0 1305.3 +-586.58 1865 _30XW33_
0 +- 0 1305.7 +-268.53 1967 _1XG104_
0 +- 0 1309.4 +-266.15 1969 _19XD86_
0 +- 0 1310.4 +-635.28 1835 _92PX124_
0 +- 0 1310.7 +-647.44 1839 |52VL114|
0 +- 0 1311.2 +-644.31 1838 |52VA108|
0 +- 0 1311.3 +-644.03 1844 125-
0 +- 0 1311.3 +-588.17 1864 _29XW33_
0 +- 0 1311.9 +-646.54 1842 48P
0 +- 0 1313.5 +-646.27 1841 |66XA108|
0 +- 0 1313.6 +-645.88 1840 |65XA108|
0 +- 0 1314.3 +-518.43 2380 _52XS55_
0 +- 0 1314.6 +-518.8 2378 75Y
0 +- 0 1315.3 +-691.66 1785 107V
0.003 +- 0.002 1316.4 +-1348.71 5744 _29EI115_
0 +- 0 1317 +-633.15 1848 _52XN55_
0 +- 0 1317.4 +-520.05 2377 67E
0 +- 0 1318.5 +-521.95 2376 55S
0 +- 0 1319.3 +-638.22 1845 _12X-125_
0 +- 0 1319.7 +-636.98 1847 _40XN55_
0 +- 0 1320 +-636.52 1846 _14X-125_
0 +- 0 1320.7 +-582.67 1875 _101TL114_
0 +- 0 1322.9 +-516.03 2379 _40XS55_
0 +- 0 1327.9 +-511.78 2381 _55SS59_
0 +- 0 1328.7 +-510.3 2382 _55SX65_
0.001 +- 0.002 1329.8 +-625.62 1953 _4XN30_
0 +- 0 1331.5 +-507.42 2384 _57XY75_
0 +- 0 1332.1 +-506.24 2385 _58XY75_
0 +- 0 1337 +-577.04 1876 _103HX109_
0 +- 0 1338.7 +-587.72 1909 103D
0 +- 0 1339.5 +-502.06 2392 93A
0 +- 0 1340.3 +-499.28 2383 _56XS59_
0 +- 0 1342.8 +-497.66 2391 40S
0 +- 0.001 1343.9 +-502.2 2408 111H
0 +- 0 1344.3 +-582.16 1856 106P
0 +- 0 1345.1 +-496.9 2386 _75YX83_
0 +- 0 1347.4 +-496.66 2388 _75YX86_
0 +- 0 1347.5 +-581.68 1854 33W
0 +- 0 1349.9 +-493.04 2389 |55SX109|
0.004 +- 0.003 1350 +-1378.44 1270 2-
0 +- 0 1350.3 +-493.13 2387 _75YX84_
0 +- 0 1356.6 +-578.52 1903 _91X-124_
0 +- 0 1362.1 +-569.01 1881 _108PX115_
0 +- 0 1363 +-568.6 1877 _103HL114_
0 +- 0 1364.1 +-569.18 1880 _104XP108_
0.003 +- 0.003 1366.3 +-1002.36 771 _54XE59_
0.003 +- 0.003 1366.7 +-1003.92 454 _42XS101_
0 +- 0 1373.7 +-560.55 1914 _29XD103_
0.003 +- 0.003 1373.7 +-1010.69 462 _101SX116_
0 +- 0 1375.4 +-562.43 1907 18P
0 +- 0 1376.2 +-559.67 1913 _18PX90_
0 +- 0 1376.5 +-562.4 1908 53T
0 +- 0 1377.6 +-586.1 1938 _22SX83_
0.003 +- 0.002 1378.1 +-1483.3 4949 _58YA73_
0 +- 0 1378.2 +-555.35 1916 _38XD103_
0 +- 0 1378.4 +-560.19 1912 _18PX88_
0.002 +- 0.001 1379.6 +-797.97 787 56Q
0 +- 0 1380.1 +-559.62 1911 _18PX87_
0 +- 0 1381 +-489.14 1966 104G
0.002 +- 0.001 1381.1 +-797.25 790 _37XQ56_
0 +- 0 1381.7 +-586.1 1939 _22SX84_
0 +- 0 1382.9 +-585.05 1940 _37XF56_
0.002 +- 0.001 1383.5 +-797.3 792 _38XQ56_
0 +- 0 1383.7 +-581.69 1941 _38XF56_
0 +- 0 1384.6 +-568.5 1915 _33XD103_
0 +- 0 1386.3 +-557.78 1906 _95X-124_
0 +- 0 1387.5 +-585.49 1932 _6XS22_
0 +- 0 1388 +-585.66 1931 109Q
0.003 +- 0.003 1388 +-1025.5 443 _4XS101_
0 +- 0 1388 +-582.83 1937 _22SX82_
0 +- 0 1388 +-555.83 1904 _92X-124_
0 +- 0 1388.6 +-584.84 1933 _7XS22_
0 +- 0 1389 +-567.23 1917 _41XT53_
0 +- 0 1389.2 +-476.39 2396 _30NV39_
0 +- 0 1389.3 +-567.69 1918 _42XT53_
0.002 +- 0.001 1389.9 +-793.56 794 _39XQ56_
0 +- 0 1390.4 +-579.7 1928 45R
0 +- 0 1390.8 +-554.2 1905 _94X-124_
0 +- 0 1391.4 +-579.48 1942 _39XF56_
0 +- 0 1391.5 +-575.34 1923 _53TX72_
0 +- 0 1391.7 +-556.86 1910 _18PX86_
0 +- 0 1392 +-576.66 1925 _103DX114_
0 +- 0 1392.4 +-576.54 1919 _43XT53_
0 +- 0 1393 +-579.57 1930 56F
0 +- 0 1393.1 +-580.14 1927 22S
0 +- 0 1393.2 +-583.01 1934 _20NX84_
0 +- 0 1393.6 +-576.81 1924 _103D-109_
0 +- 0 1393.6 +-575.91 1920 _53TX60_
0 +- 0 1393.8 +-580.77 1935 _20NX85_
0 +- 0 1393.9 +-576.75 1921 _53TX65_
0 +- 0 1395 +-576.59 1922 _53TX68_
0 +- 0 1395.3 +-814.62 1784 66P
0 +- 0 1395.7 +-577.13 1926 20N
0 +- 0 1396.1 +-573.25 1944 _45RX97_
0 +- 0 1396.4 +-549.32 1902 _90X-124_
0 +- 0 1396.8 +-579.14 1936 _20NX86_
0 +- 0 1398.3 +-577.5 1943 _45RX96_
0 +- 0 1401.5 +-571.27 1961 _30NX82_
0 +- 0 1401.9 +-546.79 1901 _40CX102_
0.001 +- 0.002 1403.1 +-468.54 3151 _4XE29_
0 +- 0 1403.2 +-569.64 1947 _103XQ109_
0 +- 0 1404.3 +-568.95 1946 _56FX59_
0 +- 0 1404.7 +-567.24 1948 _104XQ109_
0 +- 0 1405.2 +-545.41 1900 _40CX101_
0 +- 0 1405.5 +-564.04 1951 |65XQ109|
0 +- 0 1405.9 +-564.9 1950 |55XQ109|
0 +- 0 1405.9 +-570.58 1958 _30NX39_
0 +- 0 1408.1 +-548.41 1891 40C
0 +- 0 1408.3 +-567.4 1956 _26XN30_
0 +- 0.001 1409.6 +-291.83 2970 _1PX115_
0 +- 0 1409.7 +-564.2 1949 |52XQ109|
0 +- 0 1409.7 +-542.87 1894 _14X-124_
0 +- 0 1410.1 +-544.03 1898 _40CX55_
0 +- 0 1410.1 +-564.03 1964 32A
0 +- 0 1410.4 +-564.3 1965 86D
0 +- 0 1411 +-547.52 1893 _12X-124_
0 +- 0 1411.5 +-565.04 1963 _30NX102_
0 +- 0.001 1411.7 +-322.56 2964 1P
0 +- 0 1411.8 +-477.85 2397 _40SX52_
0 +- 0 1414.1 +-546.7 1892 124-
0 +- 0 1415.4 +-540.66 1899 _40CX100_
0 +- 0 1415.9 +-540.97 1897 _40CX54_
0 +- 0 1419.7 +-538.68 1895 _15X-124_
0 +- 0 1420.8 +-539.04 1896 _40CX52_
0.001 +- 0.002 1421.1 +-324.84 2904 _4XT30_
0 +- 0 1423.6 +-863.13 1782 57Q
0.001 +- 0.002 1426 +-331.89 2927 _20XV86_
0 +- 0 1432.8 +-512.39 2407 109L
0 +- 0 1436.2 +-505.02 2402 _40SX102_
0.003 +- 0.002 1436.5 +-1616.21 5745 _40SN55_
0 +- 0.001 1438.7 +-281.05 2911 _30TX76_
0 +- 0 1439.6 +-507.43 2405 87L
0 +- 0.001 1441.1 +-287.02 2962 _30TX81_
0 +- 0 1441.8 +-499.68 2398 _40SX54_
0 +- 0 1442.3 +-493.33 2399 _40SF55_
0.003 +- 0.003 1442.5 +-1081.88 441 101S
0.002 +- 0.001 1445.9 +-874.9 700 |66XL107|
0.002 +- 0.001 1446.3 +-877.91 699 |65XL107|
0.002 +- 0.001 1446.5 +-879.38 697 107L
0 +- 0 1447 +-488.57 2401 _40SX101_
0 +- 0.001 1454.3 +-264.5 2928 _27KX81_
0 +- 0 1455 +-486.64 2400 _40SX100_
0.002 +- 0.001 1455.9 +-865.7 668 _103WX114_
0 +- 0 1458.6 +-110.06 2983 _39XV83_
0.003 +- 0.003 1460.2 +-1020.76 688 _102TX115_
0 +- 0 1477.6 +-124.41 2984 _57XV83_
0 +- 0 1478.6 +-123.21 2985 _75XV83_
0.005 +- 0.003 1485 +-2137.3 3791 |65AX107|
0 +- 0 1488.9 +-121.53 2981 _38YX102_
0 +- 0 1489 +-144.39 2973 _102TL114_
0 +- 0 1489.8 +-120.46 2980 _38YX57_
0 +- 0 1492.5 +-146.21 2987 _83VX100_
0 +- 0 1492.5 +-143.93 2986 _76XV83_
0 +- 0 1495.3 +-141.96 2971 _38FT102_
0 +- 0 1495.8 +-138.8 2969 _1P-108_
0 +- 0 1496.7 +-136.86 2968 _1PX107_
0 +- 0 1498.3 +-136.3 2979 _38YX56_
0 +- 0 1499.6 +-137.13 2967 _1PX104_
0.001 +- 0.002 1499.9 +-427.75 3155 _26XE29_
0.001 +- 0.002 1501.3 +-560.17 2417 _29XH104_
0 +- 0 1501.6 +-128.51 2982 _38YX103_
0 +- 0 1502 +-150.44 2975 83V
0 +- 0 1503.5 +-150.88 2989 8L
0 +- 0 1505.2 +-149.95 2974 38Y
0 +- 0 1505.6 +-150.96 2972 _58TA75_
0 +- 0 1505.6 +-150.7 2988 _83VX102_
0 +- 0 1508 +-130.44 2965 67T
0 +- 0 1508.9 +-149.75 2990 40H
0 +- 0 1512.7 +-118.32 2923 58K
0 +- 0 1513.1 +-133.24 2960 _26EX81_
0 +- 0 1513.2 +-168.68 2978 _30XV83_
0 +- 0 1513.6 +-130.2 2963 _30TA102_
0 +- 0 1513.6 +-133.65 2959 _26ET30_
0 +- 0 1515.1 +-132.95 2958 _26ER29_
0.001 +- 0.002 1515.4 +-388.76 3057 _42HX98_
0 +- 0 1515.4 +-130.45 2961 _29RA102_
0.001 +- 0.002 1516.6 +-379.19 3046 42H
0 +- 0 1516.8 +-138.72 2956 26E
0 +- 0 1517.1 +-137.98 2957 _1QT107_
0 +- 0 1517.3 +-141.78 2950 _1DE104_
0.001 +- 0.002 1517.3 +-388.8 3056 _42HX53_
0 +- 0 1517.3 +-138.53 2955 _1QD108_
0.001 +- 0.002 1517.5 +-556.93 2795 _56AX59_
0.002 +- 0.001 1517.5 +-1105.18 1697 40G
0 +- 0 1517.6 +-165.93 2976 _22XV83_
0 +- 0 1517.7 +-140.13 2954 _104E-114_
0.001 +- 0.002 1518.5 +-384.19 3058 _42HX99_
0 +- 0 1519.1 +-164.46 2977 _23XV83_
0 +- 0 1520.5 +-141.04 2951 _1D-107_
0.001 +- 0.002 1520.5 +-379.53 3054 _42HX51_
0 +- 0 1520.8 +-111.11 2907 _26DT30_
0.001 +- 0.002 1520.9 +-378.14 3055 _42HX52_
0.002 +- 0.001 1521 +-1107.41 1698 _40GX52_
0.001 +- 0.002 1521.1 +-380.99 3053 _42HX50_
0 +- 0 1521.2 +-117.7 2921 _40QX102_
0.005 +- 0.002 1521.8 +-2126.18 3638 _20IX84_
0 +- 0 1521.9 +-110.79 2908 _26DD81_
0.005 +- 0.002 1522 +-2124.56 3640 _20IX86_
0 +- 0 1522.1 +-122.15 2894 _1HX115_
0 +- 0 1522.6 +-113.89 2910 _30TX39_
0 +- 0 1522.7 +-156.36 2991 _8LX120_
0 +- 0 1522.8 +-109.91 2906 _24XT30_
0.005 +- 0.002 1523.2 +-2126.94 3635 20I
0 +- 0 1523.6 +-121.42 2895 _3IX115_
0 +- 0 1523.6 +-117.6 2920 _40QX101_
0 +- 0 1523.7 +-110.45 2905 _23XT30_
0.002 +- 0.001 1524.2 +-1101.12 1699 _40GX54_
0 +- 0 1524.2 +-130.8 2925 _18TV86_
0 +- 0 1524.4 +-111.77 2902 30T
0 +- 0 1524.6 +-120.5 2896 _44RX50_
0 +- 0 1524.7 +-111.58 2903 40Q
0 +- 0 1524.8 +-118.25 2919 _40QX100_
0.002 +- 0.001 1524.8 +-1100.9 1701 _40GX100_
0 +- 0 1525.4 +-110.27 2909 _30TX33_
0 +- 0 1525.5 +-124.81 2924 86V
0.005 +- 0.002 1525.6 +-2131.92 3639 _20IX85_
0 +- 0 1525.7 +-118.65 2918 _40QX55_
0 +- 0 1525.7 +-118.06 2898 _44RX96_
0 +- 0 1526.2 +-124.53 2922 51R
0 +- 0 1526.3 +-116.12 2901 _44RX99_
0 +- 0 1527.1 +-116.11 2899 _44RX97_
0 +- 0 1527.2 +-117.83 2917 _40QX54_
0 +- 0 1527.6 +-133.44 2930 _42XR51_
0 +- 0 1527.6 +-136.96 2949 106-
0 +- 0 1527.6 +-134.66 2929 _39XR76_
0 +- 0 1527.7 +-120.25 2893 _1HX108_
0 +- 0 1528 +-119.65 2897 _44RX51_
0 +- 0 1528.2 +-135.9 2926 _19XV86_
0 +- 0 1528.6 +-120.42 2892 _1HX107_
0 +- 0.001 1528.7 +-342.37 3157 _29EX102_
0 +- 0 1529.2 +-118.76 2916 _40QX52_
0 +- 0.001 1529.3 +-342.92 3159 _29EX104_
0.001 +- 0.002 1529.8 +-384.91 3059 _42HX101_
0 +- 0 1529.9 +-115.52 2900 _44RX98_
0 +- 0 1530.3 +-113.29 2912 _30TD81_
0 +- 0 1530.5 +-132.55 2931 _43XR51_
0 +- 0 1530.5 +-131.81 2932 _44XR51_
0 +- 0 1531.5 +-117.78 2890 44R
0 +- 0 1531.7 +-131.32 2933 _54XK58_
0.001 +- 0.002 1532 +-383.64 3089 _104HX115_
0 +- 0 1532.1 +-117.17 2915 _30TX102_
0 +- 0.001 1532.1 +-341.85 3161 _29EX115_
0 +- 0 1532.9 +-115.45 2913 _30TX82_
0 +- 0 1533 +-115.92 2914 _30TX83_
0.001 +- 0.002 1534.6 +-506.53 2794 66A
0 +- 0 1534.9 +-133.63 2934 _58KX73_
0 +- 0 1536.1 +-133.76 2935 _58KX75_
0 +- 0 1536.9 +-117.17 2891 110Y
0 +- 0 1538.2 +-136.89 2938 _75XV86_
0 +- 0 1538.9 +-133.21 2936 _72XV86_
0 +- 0 1540.3 +-134.18 2940 _108NX115_
0 +- 0 1541.8 +-132.05 2937 _73XV86_
0 +- 0 1542.1 +-115 2889 _96SX122_
0 +- 0 1542.7 +-830.84 1778 _42FX101_
0 +- 0 1542.8 +-175.48 2993 _40HX52_
0 +- 0 1543.3 +-168.68 2992 _8LX121_
0 +- 0 1544.6 +-154.73 3019 _33XG102_
0 +- 0 1544.7 +-112.33 2886 _44XS96_
0 +- 0 1544.8 +-169.11 3008 81A
0 +- 0 1545.2 +-439.89 2411 _18XL87_
0 +- 0 1545.6 +-167.26 3010 _1HR108_
0 +- 0 1545.6 +-170.13 3007 _57VX83_
0 +- 0 1545.9 +-169.61 3009 102G
0 +- 0 1546 +-130.44 2939 _103W-109_
0 +- 0 1546.3 +-172.51 3006 _57VX76_
0 +- 0 1546.3 +-128.87 2941 |51RX116|
0 +- 0 1546.7 +-160.42 3020 _38NG102_
0 +- 0 1546.8 +-173.84 2994 _40HX54_
0 +- 0 1546.8 +-152.92 3017 _30XA81_
0 +- 0 1547.1 +-154.08 3018 _30XG102_
0 +- 0 1547.4 +-168.43 3002 _37XV57_
0 +- 0 1547.9 +-169.84 3003 _38XV57_
0 +- 0 1548.2 +-154.26 3016 _29XG102_
0 +- 0 1548.3 +-113.51 2887 _45PS96_
0 +- 0 1548.3 +-113.14 2888 _45PX97_
0 +- 0 1548.4 +-170.95 3005 _57VX75_
0 +- 0 1548.8 +-169.76 3004 _39XV57_
0 +- 0 1549.2 +-167.42 3000 57V
0 +- 0 1549.6 +-165.08 3011 _4XG102_
0 +- 0 1549.6 +-166.45 3001 80A
0 +- 0 1549.8 +-161.58 3013 _24XA81_
0 +- 0 1550 +-169.91 2996 _40HX100_
0 +- 0 1550.3 +-158.07 3014 _26GA81_
0 +- 0 1550.5 +-156.88 3015 _27XA81_
0 +- 0 1550.6 +-166.74 2999 _44RF99_
0 +- 0 1550.7 +-164.47 3012 _23XG102_
0 +- 0 1550.8 +-169.16 2995 _40HH55_
0 +- 0 1550.9 +-111.16 2883 _38EX102_
0 +- 0 1551.1 +-164.66 2998 _40HX102_
0 +- 0 1551.2 +-167.31 2997 _40HX101_
0 +- 0 1551.5 +-110.27 2885 _43XS96_
0 +- 0 1551.6 +-111.04 2884 _38EX103_
0 +- 0 1552.5 +-156.89 3022 _40XG102_
0 +- 0.001 1553.8 +-325.35 3087 _104HX109_
0 +- 0 1556.2 +-156.66 3021 _39XG102_
0 +- 0 1556.4 +-112.54 2882 _38EX57_
0 +- 0 1558.1 +-112.95 2880 _14XV125_
0 +- 0 1558.5 +-113.67 2881 _38EX56_
0 +- 0 1558.6 +-112.47 2879 _12XV125_
0 +- 0 1563.7 +-159.96 3023 _83XG102_
0.003 +- 0.003 1567.4 +-951.6 495 _40XM54_
0 +- 0 1570.2 +-126.3 2877 96S
0.003 +- 0.003 1571.8 +-978.53 764 _52XF55_
0 +- 0 1574.5 +-165.09 3024 _102GX114_
0.003 +- 0.003 1576.4 +-1136.66 15 15X
0 +- 0 1577.3 +-848.93 1777 _42FX99_
0 +- 0 1579.3 +-166.44 3025 _102GX115_
0 +- 0.001 1579.5 +-314.3 3095 95A
0 +- 0 1582.5 +-163.63 3028 _43XT96_
0.002 +- 0.003 1584.9 +-883.54 649 _38XA102_
0 +- 0 1585 +-161.01 3029 _44XT96_
0 +- 0 1585.1 +-161.7 3026 96T
0 +- 0.001 1586.1 +-306.53 3112 _95AX123_
0 +- 0 1586.6 +-452.6 2412 _19XL87_
0 +- 0.001 1587.2 +-380.34 2855 _30DX102_
0 +- 0 1587.2 +-159.66 3030 _45XT96_
0 +- 0.001 1587.7 +-306.74 3113 _95AX124_
0 +- 0 1589.9 +-133.62 2878 125V
0 +- 0.001 1589.9 +-373.6 2854 _30DX83_
0 +- 0.001 1590.5 +-514.46 2440 22P
0 +- 0.001 1591.8 +-370.95 2853 _30DX82_
0 +- 0 1591.9 +-159.56 3032 _96TX122_
0 +- 0 1593.8 +-159.8 3031 _57NV76_
0 +- 0 1594.4 +-131.52 2876 45P
0 +- 0 1598 +-163.02 3034 _1XL108_
0 +- 0 1599.3 +-446.41 2429 _87LX90_
0 +- 0 1599.4 +-443.88 2431 _87LX122_
0 +- 0 1599.4 +-166.84 3036 109Y
0.002 +- 0.003 1599.5 +-761.87 2643 _37XA56_
0 +- 0 1599.8 +-172.24 3041 _104XY109_
0 +- 0 1600.9 +-170.92 3039 _56DQ59_
0 +- 0 1603.9 +-173.23 3040 _103XY109_
0.001 +- 0.002 1604.7 +-467.17 2548 118E
0 +- 0 1605.9 +-175.85 3042 |52FY109|
0.002 +- 0.003 1609.1 +-956.52 772 _55XE59_
0 +- 0.001 1610.3 +-504.2 2435 _104HX114_
0 +- 0 1612.3 +-887.15 1776 _42FX98_
0 +- 0 1613 +-162.63 2875 38E
0 +- 0 1616.3 +-107.73 3168 _75XM86_
0 +- 0 1618.1 +-109.36 3167 _73XM86_
0 +- 0 1619 +-109.3 3169 84I
0 +- 0.001 1619.8 +-369.6 2852 _30DX81_
0 +- 0 1620 +-110.48 3166 _72XM86_
0 +- 0.001 1622.1 +-501.95 2444 121Q
0 +- 0 1623.1 +-184.25 2874 _54NX85_
0 +- 0 1628.2 +-182.56 2873 _54NX73_
0 +- 0 1628.2 +-105.81 3165 _68TX72_
0 +- 0 1628.6 +-184.04 2872 _54NX72_
0 +- 0 1629.3 +-106 3164 _65XT68_
0 +- 0 1629.7 +-105.49 3163 _60XT68_
0 +- 0 1630.3 +-182.43 2871 _54NX60_
0 +- 0 1630.8 +-108.49 3150 106V
0 +- 0 1631.3 +-106.58 3153 _19XM86_
0 +- 0 1631.4 +-126.49 3123 _7HX21_
0 +- 0 1631.6 +-182.69 2870 _54NX59_
0 +- 0 1631.7 +-106.01 3154 _20XM86_
0 +- 0 1631.9 +-158.2 3043 |52FV114|
0 +- 0 1632.7 +-107.48 3152 _18XM86_
0 +- 0 1633.3 +-183.04 2869 _54NX58_
0 +- 0 1633.3 +-182.64 2868 _41XN54_
0 +- 0 1633.7 +-105.39 3162 _53XT68_
0 +- 0.001 1634.3 +-415.42 2545 _40DX100_
0 +- 0 1634.5 +-161.05 3045 |65XY109|
0 +- 0 1634.5 +-110.94 3149 86M
0 +- 0 1634.6 +-160.54 3044 |55XY109|
0 +- 0 1634.7 +-180.86 2867 _40XN54_
0 +- 0.001 1634.8 +-416.5 2542 _40DX52_
0 +- 0 1635.2 +-128.53 3122 _7HX11_
0 +- 0 1635.5 +-105.45 3160 _29ET105_
0 +- 0 1635.6 +-128.98 3125 _7HX120_
0 +- 0 1636.2 +-127.71 3128 _41XS99_
0 +- 0 1637 +-179.19 2866 _39XN54_
0 +- 0 1637.9 +-125.74 3124 _7HX22_
0 +- 0 1638.5 +-108.94 3146 |65XF109|
0 +- 0.001 1638.9 +-425.5 2540 40D
0 +- 0 1638.9 +-117.05 3107 _76KX82_
0 +- 0 1639.2 +-125.98 3129 _42XS99_
0 +- 0 1639.7 +-117.89 3108 _76KX83_
0 +- 0 1639.8 +-128.35 3121 109F
0 +- 0 1639.8 +-125.36 3130 _44HT97_
0 +- 0 1640.2 +-116.29 3106 _57XK76_
0 +- 0 1640.2 +-116.45 3105 _39XK76_
0 +- 0 1640.9 +-130.94 3119 99S
0 +- 0 1640.9 +-117.74 3097 _7SX21_
0 +- 0 1641.1 +-125.31 3131 _44HS99_
0 +- 0 1641.3 +-120.99 3109 _76KX84_
0 +- 0 1641.4 +-108.52 3148 68T
0 +- 0 1641.4 +-116.52 3104 _37QX57_
0 +- 0.001 1641.8 +-385.1 2850 _30DX39_
0 +- 0 1642.1 +-123.73 3111 _95AX122_
0 +- 0 1642.3 +-172.2 2864 |52VG109|
0 +- 0 1642.3 +-121 3094 76K
0 +- 0 1642.8 +-118.43 3100 _28FE104_
0 +- 0 1642.9 +-118.36 3098 _7SX22_
0 +- 0 1642.9 +-116.91 3103 _37QX56_
0 +- 0 1643.6 +-117.1 3102 _30GK76_
0 +- 0 1643.8 +-125.95 3132 _45XT97_
0 +- 0 1643.9 +-123.44 3110 _92VA95_
0 +- 0 1644.1 +-131.67 3118 97T
0 +- 0 1645.4 +-130.04 3140 _103XF109_
0 +- 0 1645.8 +-120.45 3099 _7SX120_
0 +- 0 1646.1 +-107.29 3144 |52XF109|
0 +- 0 1646.1 +-130.2 3117 70T
0 +- 0.001 1646.2 +-421.93 2534 _97VX121_
0 +- 0 1646.7 +-128.09 3133 _46XT97_
0 +- 0 1647.1 +-131.36 3116 32L
0 +- 0 1647.3 +-129.19 3134 _50XS99_
0 +- 0 1647.4 +-128.56 3135 _70TX73_
0 +- 0.001 1647.8 +-411.29 2841 27I
0 +- 0 1648.1 +-132.03 3115 7H
0.003 +- 0.003 1648.3 +-1178.5 373 114X
0 +- 0 1648.5 +-164.77 3060 _44XN97_
0 +- 0 1648.6 +-122.69 3096 _7SM11_
0 +- 0 1648.9 +-129.78 3136 _97TX120_
0 +- 0 1649.1 +-106.11 3145 |55XF109|
0 +- 0 1649.8 +-130.1 3137 _97TX121_
0 +- 0 1650.4 +-127.7 3114 _104EV114_
0 +- 0 1650.8 +-120.49 3138 _99SX116_
0 +- 0 1652.3 +-119.47 3141 _104XF109_
0 +- 0 1652.8 +-456.62 2425 _38TG56_
0 +- 0 1652.9 +-153.92 3052 _38XI57_
0.002 +- 0.003 1653 +-1019.12 439 59R
0 +- 0 1653.5 +-154.54 3051 _37XI57_
0 +- 0 1653.9 +-115.7 3142 |49XS99|
0 +- 0 1654 +-124.87 3093 37Q
0 +- 0 1654.1 +-457.67 2426 _38TX102_
0 +- 0 1654.4 +-456.22 2430 _87LX94_
0 +- 0 1654.5 +-457.86 2428 _72XL87_
0 +- 0 1655.7 +-456.1 2432 _103XL109_
0 +- 0 1655.8 +-457.6 2427 _71XL87_
0 +- 0 1656.2 +-154.72 3048 _1EX108_
0 +- 0 1656.2 +-154.79 3047 97N
0 +- 0 1656.9 +-126.7 3091 7S
0 +- 0.001 1657.1 +-439.46 2536 |3IX49|
0 +- 0 1657.3 +-108.73 3143 |50XS99|
0 +- 0 1657.8 +-126.79 3090 |55QX109|
0.003 +- 0.003 1659.5 +-1234.17 230 _38XX103_
0 +- 0 1660.3 +-171.45 2863 _58IX75_
0 +- 0 1661.6 +-136.87 3072 _30XV102_
0 +- 0 1662 +-172.15 2865 54N
0 +- 0.001 1662.7 +-393.02 2849 _30DX33_
0 +- 0.001 1665 +-460.6 2446 _6XP22_
0 +- 0 1666.1 +-129.54 3088 _104HP114_
0 +- 0 1666.7 +-143.95 3061 _45XN97_
0 +- 0 1666.8 +-125.53 3085 _69TX72_
0 +- 0 1668.9 +-112.52 3084 _68IX72_
0 +- 0 1669.4 +-143.03 3062 _46XN97_
0 +- 0 1670.3 +-134.85 3069 68I
0 +- 0 1670.6 +-135.88 3067 37V
0 +- 0 1670.7 +-135.77 3070 69T
0 +- 0 1671.3 +-112.96 3086 _102VP114_
0 +- 0 1672.9 +-978.82 1774 _42FX52_
0.003 +- 0.002 1673.6 +-2066.26 3681 |52AH108|
0 +- 0.001 1673.8 +-432.11 2834 _54XA58_
0 +- 0.001 1673.9 +-431.53 2835 _58AX73_
0 +- 0.001 1673.9 +-430.15 2836 _58AX75_
0.001 +- 0.003 1674.3 +-657.28 2763 _95XA123_
0 +- 0 1674.3 +-137.72 3065 _97NX121_
0 +- 0.001 1675.5 +-460.89 2452 _22PX84_
0.001 +- 0.003 1675.5 +-657.47 2762 _12XA123_
0.001 +- 0.003 1675.5 +-659.25 2760 _10XA123_
0 +- 0.001 1676.5 +-460.78 2451 _22PX83_
0 +- 0 1676.7 +-974.85 1772 _42FX50_
0 +- 0 1677.1 +-137.75 3064 _97NX120_
0 +- 0 1677.2 +-188.32 2862 _58IX73_
0 +- 0.001 1677.3 +-462.03 2447 _7XP22_
0 +- 0 1677.6 +-974.82 1775 _42FX53_
0 +- 0 1678.3 +-139.12 3063 _96TV122_
0 +- 0 1678.4 +-100.06 3083 _65XI68_
0.001 +- 0.003 1678.7 +-658.28 2759 123A
0 +- 0 1679.1 +-109.82 3073 _37VX56_
0 +- 0 1679.4 +-113.25 3071 _18TT86_
0 +- 0 1680.6 +-96.58 3082 _60XI68_
0 +- 0 1681.3 +-422.11 2434 _104HL109_
0 +- 0 1681.6 +-973.67 1773 _42FX51_
0 +- 0 1682.1 +-199.73 2860 _38NN56_
0 +- 0 1682.3 +-106.86 3074 _37VX57_
0 +- 0 1683.3 +-99.99 3080 _55QX59_
0 +- 0 1683.5 +-199.86 2859 _37DD57_
0 +- 0 1684.1 +-973.77 1771 _30XH33_
0 +- 0 1684.6 +-99.64 3079 _53XI68_
0 +- 0.001 1685.1 +-482.39 2449 _10XQ121_
0 +- 0 1685.2 +-197.21 2861 _54XI58_
0 +- 0 1685.3 +-99.59 3077 _40XV102_
0 +- 0 1685.5 +-200.2 2858 _37DN56_
0 +- 0 1686 +-98.06 3075 _39XV102_
0.003 +- 0.002 1686.1 +-2097.87 3482 |49AF99|
0 +- 0 1686.1 +-201.09 2857 58I
0 +- 0 1686.1 +-99.48 3076 _40XQ55_
0 +- 0 1686.3 +-201.03 2856 _101SV114_
0 +- 0 1689.7 +-292.13 2557 _76XS82_
0 +- 0.001 1692.8 +-406.77 2842 30D
0 +- 0.001 1693.3 +-424.81 2824 58A
0 +- 0.001 1693.4 +-415.4 2844 _4XD30_
0 +- 0.001 1695.8 +-412.66 2845 _23XD30_
0 +- 0.001 1697 +-409.34 2846 _24XD30_
0.003 +- 0.003 1698.1 +-1461.66 1068 _104EX114_
0.002 +- 0.001 1700.2 +-1490.48 5656 115S
0.002 +- 0.003 1701.3 +-805.61 576 14A
0 +- 0 1705.7 +-359.52 2445 _4XV102_
0.002 +- 0.001 1707 +-1500.07 5629 _29KX105_
0.002 +- 0.003 1707.4 +-810.05 586 _14AX17_
0.002 +- 0.003 1707.5 +-809.27 588 _14AX124_
0 +- 0 1710 +-440.77 2442 69S
0 +- 0 1715.2 +-196.55 2851 _30DX76_
0 +- 0 1715.4 +-312.18 2529 _46XV97_
0 +- 0 1720.2 +-317.03 2480 _28XF105_
0.002 +- 0.002 1721.3 +-787.66 589 _14AX125_
0.002 +- 0.001 1722.5 +-1518.38 5657 _1XS115_
0.002 +- 0.001 1725 +-1524.36 5658 _3XS115_
0 +- 0 1725.9 +-410.41 2441 68V
0 +- 0 1729.4 +-270.73 2558 _79XS82_
0 +- 0 1731.9 +-412.18 2439 |65XL109|
0 +- 0 1732.2 +-270.66 2556 _30XS82_
0.002 +- 0.001 1732.4 +-1217.19 1598 _39XY101_
0 +- 0 1733.4 +-295.99 2502 _103WR109_
0 +- 0 1737.3 +-274.44 2555 _24XS82_
0.002 +- 0.001 1738.2 +-1241.78 1309 5L
0.002 +- 0.001 1738.7 +-1246.87 1308 4E
0 +- 0 1739.1 +-274.88 2554 _23XS82_
0 +- 0 1739.6 +-276.31 2553 _22XS82_
0.002 +- 0.001 1740.6 +-1259 1323 |4EX49|
0.002 +- 0.001 1740.8 +-1253.9 1313 _4EX24_
0.002 +- 0.001 1741.7 +-1536.43 5659 _4XS115_
0.002 +- 0.001 1741.7 +-1251.18 1312 _4EX23_
0.002 +- 0.001 1741.8 +-1256.31 1315 _4EX30_
0.002 +- 0.001 1741.9 +-1258.54 1321 _5LX24_
0.002 +- 0.001 1742 +-1536.08 5661 _29XS115_
0.002 +- 0.001 1742.9 +-1529.9 5669 _104XS115_
0.004 +- 0.003 1742.9 +-1649.47 1115 _38FD56_
0 +- 0 1743.5 +-390.82 2438 |55XL109|
0.002 +- 0.001 1743.5 +-1256.33 1316 _4EX100_
0.002 +- 0.001 1743.8 +-1531.04 5670 _108XS115_
0.002 +- 0.001 1744.3 +-1256.34 1320 _4EX116_
0 +- 0 1745.4 +-276.52 2550 82S
0 +- 0 1748.2 +-384.68 2437 |52XL109|
0 +- 0 1748.7 +-957.14 1766 |66XR107|
0 +- 0 1749.2 +-283.55 2525 _43HX96_
0 +- 0 1749.6 +-384.86 2436 _104HL115_
0 +- 0 1750.2 +-272.23 2547 _40DS102_
0 +- 0 1750.5 +-285.75 2527 _44XV97_
0 +- 0 1752.3 +-271.49 2546 _40DV101_
0.004 +- 0.003 1752.5 +-2146.83 3276 _46AX97_
0 +- 0 1752.6 +-274.88 2543 _40DM54_
0 +- 0 1754.6 +-169.41 2561 4V
0 +- 0 1755.8 +-289.67 2528 _45XV97_
0.001 +- 0.003 1758.5 +-1138.48 1715 _40XV52_
0 +- 0 1758.5 +-291.94 2531 _57DG83_
0 +- 0 1758.5 +-285.11 2524 _43HX53_
0.001 +- 0.002 1759.3 +-668.14 2641 56A
0 +- 0 1761.3 +-276.88 2541 _38XR56_
0 +- 0 1761.5 +-284.43 2526 _43HX98_
0 +- 0 1761.6 +-283.74 2539 |66XQ108|
0 +- 0 1762.1 +-353.6 2443 102V
0.001 +- 0.002 1762.4 +-669.66 2645 _39XA56_
0 +- 0 1762.4 +-294.33 2530 _57DR76_
0 +- 0 1763.5 +-292.81 2533 _97VX120_
0 +- 0 1763.7 +-293.63 2532 _76RG83_
0 +- 0 1764.3 +-291.06 2538 |65XQ108|
0 +- 0 1765.6 +-287.6 2523 _43HX51_
0 +- 0 1766.8 +-292.29 2537 |52XQ108|
0 +- 0.001 1767 +-379.83 2572 27K
0 +- 0 1767.5 +-330.06 2484 |66TX107|
0 +- 0 1767.5 +-501.36 3171 _21XI84_
0 +- 0 1769 +-292.13 2535 _108QL115_
0 +- 0 1770.7 +-321.46 2497 _26XS81_
0 +- 0 1771.3 +-330.2 2485 |66T-108|
0 +- 0 1771.4 +-193.43 2848 _27IX81_
0 +- 0 1771.5 +-322.47 2496 _24XS81_
0 +- 0 1772.3 +-323.89 2494 81S
0 +- 0 1773.4 +-321 2492 _56TL59_
0 +- 0 1773.4 +-285.96 2521 _40TF55_
0 +- 0 1773.8 +-1089.8 6723 _103FE114_
0 +- 0 1774.9 +-219.51 2825 88G
0 +- 0 1775.2 +-1102.56 6720 _37DT57_
0 +- 0 1775.4 +-312.06 2481 _29XF105_
0 +- 0 1775.4 +-276.62 2522 _43HX50_
0 +- 0 1776.7 +-1135.56 6728 32-
0 +- 0 1777 +-297.3 2499 _30XS81_
0 +- 0 1777.1 +-1087.81 6722 _103FS109_
0 +- 0 1777.2 +-303.44 2479 105F
0.001 +- 0.002 1777.6 +-1123.49 1725 |52V-109|
0 +- 0 1778.9 +-304.65 2498 _27XS81_
0 +- 0 1778.9 +-307.12 2477 66T
0 +- 0 1779.1 +-297.88 2501 _102AP114_
0 +- 0 1779.5 +-1123.92 6727 31Y
0.002 +- 0.003 1780 +-925.56 494 _39XM54_
0 +- 0 1780.2 +-277.97 2520 _39IG83_
0 +- 0 1781.3 +-220.54 2833 _40WT102_
0 +- 0 1782 +-220.7 2838 |52VG114|
0 +- 0 1782.6 +-220.43 2837 _71XG88_
0 +- 0 1783.2 +-962.76 1767 42F
0 +- 0 1783.3 +-1097.63 6724 _7SA11_
0 +- 0 1783.5 +-278.25 2509 97V
0 +- 0 1783.7 +-964.56 1765 |65XR107|
0 +- 0 1784.2 +-220.4 2840 _1QI115_
0 +- 0 1785 +-278.21 2500 _101AP114_
0 +- 0 1785 +-260.73 2515 _3IL115_
0 +- 0 1785.2 +-276.05 2511 _1HX104_
0 +- 0 1785.4 +-275.37 2510 118G
0 +- 0 1785.7 +-277.74 2508 43H
0 +- 0 1785.8 +-269.04 2517 _27HX81_
0 +- 0 1786 +-265.1 2518 _39IX56_
0 +- 0 1786.4 +-214.92 2839 2T
0 +- 0 1786.7 +-968.84 1764 _103X-114_
0 +- 0 1787.8 +-271.78 2506 3I
0 +- 0 1788.2 +-265.48 2519 _39ID57_
0 +- 0 1788.4 +-260.6 2514 _1HL115_
0 +- 0 1788.5 +-271.73 2507 27H
0 +- 0 1788.6 +-277.83 2512 _1HR107_
0 +- 0 1788.9 +-271.29 2505 2V
0.001 +- 0.002 1789.9 +-508.72 2611 _20XS86_
0 +- 0 1790 +-311.29 2467 _55SE59_
0 +- 0 1790.2 +-270.92 2513 _1HQ108_
0 +- 0 1790.4 +-271.19 2503 _103WP114_
0 +- 0 1790.6 +-270.83 2504 1H
0 +- 0 1790.7 +-199.97 2847 _26XD30_
0.002 +- 0.003 1790.9 +-925.87 502 _54MX60_
0 +- 0 1791.6 +-204.69 2821 |52XI114|
0 +- 0 1791.6 +-269.57 2516 _3IX116_
0 +- 0 1792.9 +-206.16 2822 _55SX59_
0 +- 0 1792.9 +-209.96 2820 _101GX116_
0 +- 0 1793.1 +-138.64 2562 _4VX23_
0 +- 0 1795.1 +-1084.67 6721 _43LL53_
0 +- 0 1795.1 +-320.53 2464 _53XV68_
0 +- 0 1795.4 +-312.29 2475 _102VX115_
0 +- 0 1795.8 +-320.41 2462 _40SS55_
0.002 +- 0.001 1796 +-1644.16 5291 _30YX33_
0 +- 0 1796.3 +-206.69 2843 47S
0 +- 0 1796.3 +-314.99 2466 _54ME59_
0 +- 0 1796.5 +-309.16 2470 _68VX72_
0 +- 0 1796.8 +-312.55 2474 _102VX114_
0 +- 0 1797.3 +-308.55 2468 _60XV68_
0 +- 0 1797.4 +-305.96 2472 _83XV102_
0 +- 0 1797.5 +-309.31 2473 _97XQ121_
0 +- 0 1797.6 +-308.11 2469 _65XV68_
0.003 +- 0.002 1799.4 +-2368.02 4463 _37ER56_
0 +- 0 1800 +-1116.74 6726 _56NQ59_
0 +- 0 1800.9 +-1113.92 6725 _38TN56_
0 +- 0 1801.3 +-307.24 2471 _69SX72_
0.002 +- 0.001 1802.3 +-1641.93 5288 _24XY30_
0 +- 0 1802.8 +-215.15 2800 86G
0.002 +- 0.001 1803.3 +-1641.84 5286 _4XY30_
0.002 +- 0.001 1803.8 +-1640.79 5287 _23XY30_
0 +- 0 1803.9 +-214.56 2802 _4XG101_
0.002 +- 0.001 1804.1 +-1657.11 5294 _30YX81_
0 +- 0 1804.2 +-214.62 2798 |52AK114|
0 +- 0 1804.3 +-212.84 2803 _18XG86_
0 +- 0 1804.4 +-215.22 2801 101G
0 +- 0 1804.4 +-324.61 2458 _38XV102_
0.002 +- 0.001 1805.2 +-1659.35 5295 _30YX82_
0 +- 0 1805.3 +-327.76 2453 _23XV102_
0 +- 0 1805.6 +-326.2 2457 _33XV102_
0 +- 0.001 1806 +-394.35 2768 _40SV52_
0 +- 0 1806.4 +-325.13 2454 _29XV102_
0 +- 0 1806.8 +-325.19 2459 _39VM54_
0 +- 0 1806.8 +-328.55 2455 _30VV39_
0 +- 0 1807.6 +-212.19 2804 _19XG86_
0 +- 0 1808.6 +-328.78 2456 _30VV102_
0.002 +- 0.001 1808.9 +-1634.27 5192 _38HD56_
0 +- 0 1809 +-209.74 2806 _20XG86_
0 +- 0 1810.4 +-220.97 2817 _76XT84_
0.002 +- 0.001 1810.9 +-1656.36 5296 _30YX83_
0 +- 0 1811 +-221.04 2818 _101GX114_
0 +- 0 1811.8 +-219.32 2819 _101GX115_
0.001 +- 0.002 1811.9 +-1436.43 3178 _19VX122_
0 +- 0 1812.6 +-322.7 2448 _8XQ121_
0.002 +- 0.001 1814.5 +-1653.75 5297 _30YX102_
0 +- 0 1814.5 +-219.87 2816 _75XG86_
0.001 +- 0.002 1814.7 +-1079.29 1724 |52V-108|
0 +- 0 1814.7 +-213.92 2810 _39XG101_
0 +- 0 1816.6 +-951.73 1743 40A
0 +- 0.001 1818.4 +-434.08 2616 _30XT39_
0 +- 0 1818.8 +-219.63 2814 _73XG86_
0 +- 0 1819.2 +-216.92 2811 _40XG101_
0 +- 0 1820.4 +-218.52 2813 _72XG86_
0.001 +- 0.003 1820.5 +-527.25 2761 _11XA123_
0 +- 0 1820.8 +-217.26 2812 _42XG101_
0.002 +- 0.002 1824.5 +-881.55 802 _57SX83_
0 +- 0 1825 +-672.81 3170 _20XI84_
0 +- 0 1827.2 +-673.11 3172 _22XI84_
0 +- 0 1827.9 +-1073.56 6719 _104TK114_
0 +- 0 1828.7 +-83.22 2563 _4VX24_
0 +- 0 1829.5 +-214.51 2571 |4VX49|
0.002 +- 0.001 1829.7 +-1678.69 5285 30Y
0 +- 0.001 1832.6 +-399.22 2585 _40DX101_
0 +- 0 1835 +-197.53 2793 111G
0 +- 0 1838.8 +-116.51 2564 _4VX29_
0.002 +- 0.002 1839.6 +-889.35 450 _39XS101_
0.001 +- 0.002 1839.7 +-873.94 795 _39XS57_
0.003 +- 0.002 1840.2 +-2423.28 4224 32F
0.001 +- 0.002 1840.3 +-510.36 2744 _40ST102_
0 +- 0 1842.3 +-115.65 2565 _4VX30_
0 +- 0 1842.6 +-182.24 2791 _39GX101_
0 +- 0 1843.1 +-183.48 2792 _39GX102_
0.003 +- 0.003 1846.4 +-1357.85 1478 |52XP109|
0.003 +- 0.003 1847.2 +-1426.33 1645 _29XF103_
0.002 +- 0.002 1850.8 +-1062.94 17 17X
0.003 +- 0.002 1851.6 +-2458.86 4256 _75XY84_
0.003 +- 0.002 1856.2 +-2456.54 4257 _76XY84_
0 +- 0 1857.3 +-127.93 2566 _4VX100_
0.003 +- 0.002 1858.6 +-2457.56 4252 _22XY84_
0.002 +- 0.002 1858.6 +-862.91 839 38F
0 +- 0 1859.7 +-126.11 2568 _4VX102_
0 +- 0 1860 +-125.92 2567 _4VX101_
0.003 +- 0.002 1860.8 +-2455.99 4253 _23XY84_
0.003 +- 0.002 1861.2 +-2457.26 4251 _21XY84_
0.002 +- 0.003 1861.3 +-1113.27 344 _102XX115_
0.003 +- 0.002 1862.7 +-2448.82 4245 84Y
0.001 +- 0.002 1865.8 +-1081.76 1759 _104XQ114_
0.003 +- 0.002 1869 +-2453.42 4250 _20XY84_
0 +- 0 1869.3 +-141.51 2569 _4VX115_
0 +- 0 1871.2 +-147.71 2573 _18TS88_
0 +- 0 1871.6 +-146.85 2570 _4VX116_
0.002 +- 0.003 1872.7 +-997.83 433 _56XN59_
0 +- 0 1874.3 +-146.4 2574 _26TS81_
0 +- 0.001 1877.9 +-1080.09 1756 _101XQ114_
0 +- 0 1878.1 +-144.66 2576 _39XI56_
0 +- 0 1885.4 +-167.82 2790 _39GX100_
0 +- 0 1886.8 +-153.35 2575 _27KS81_
0 +- 0 1894.9 +-147.9 2577 _56IK59_
0 +- 0 1895.1 +-1048.88 1761 107R
0 +- 0 1895.2 +-1050.12 1763 _101X-114_
0.001 +- 0.002 1895.3 +-504.04 2634 _104XN109_
0 +- 0 1895.4 +-1048.55 1762 _1XR107_
0 +- 0 1899.4 +-1047.41 1760 |52XQ114|
0 +- 0 1899.7 +-1050.23 1757 _102XQ114_
0 +- 0 1900.3 +-1054.57 1749 _40AX55_
0 +- 0 1900.3 +-1048.11 1752 _40AX102_
0 +- 0 1900.9 +-167.6 2772 _95KV122_
0 +- 0 1900.9 +-166.78 2770 95K
0 +- 0 1901.5 +-153.7 2578 27Y
0 +- 0 1901.8 +-1050.78 1750 _40AX100_
0 +- 0 1902.3 +-1051.94 1751 _40AX101_
0 +- 0 1902.8 +-169.31 2773 _95KX123_
0 +- 0 1903.7 +-1046.39 1758 _103XQ114_
0 +- 0 1904.7 +-169.25 2771 _92XK95_
0 +- 0 1905.3 +-172.16 2774 _95KX124_
0 +- 0 1905.6 +-172.25 2775 28Y
0 +- 0 1907.9 +-172.25 2776 _27TS81_
0 +- 0 1909.9 +-173.95 2777 _28YX104_
0 +- 0 1910.1 +-1046.44 1748 _40AX54_
0 +- 0 1910.2 +-1042.24 1755 114Q
0 +- 0 1910.5 +-171.12 2778 _28YX105_
0 +- 0 1911.6 +-1044.63 1747 _40AX52_
0 +- 0 1912.5 +-171.34 2779 _38GI56_
0 +- 0 1912.8 +-169.12 2785 _39GX54_
0 +- 0 1913.1 +-170.65 2789 _39GX83_
0.001 +- 0.002 1914 +-529.11 2653 _104XL109_
0 +- 0 1914.3 +-168.99 2783 _23XG39_
0 +- 0 1914.7 +-169.29 2781 39G
0 +- 0 1914.9 +-171.1 2780 _56XI59_
0 +- 0 1915 +-1013.17 1740 |52VS108|
0 +- 0 1915.1 +-170.76 2786 _39GX56_
0 +- 0 1916.3 +-159.38 2580 92A
0 +- 0 1917.2 +-173.18 2787 _39GX57_
0 +- 0 1917.5 +-173.02 2788 _39GX76_
0 +- 0 1918.3 +-170.95 2784 _30XG39_
0 +- 0 1923.1 +-1034.87 1746 _1-S107_
0 +- 0 1923.8 +-161.98 2579 51N
0 +- 0 1924.7 +-1034.49 1744 47D
0 +- 0 1925.4 +-164.01 2581 _15XA92_
0 +- 0 1925.6 +-130.32 2769 |52VV114|
0 +- 0 1928.2 +-1025.68 1741 |52VS109|
0 +- 0 1929.4 +-173.93 2586 _40DX102_
0 +- 0 1930.4 +-166.13 2601 _60WX73_
0 +- 0 1930.8 +-123.56 2766 _108-G115_
0 +- 0 1930.9 +-175.9 2587 _42XN51_
0 +- 0 1930.9 +-166.01 2600 _60WX72_
0 +- 0 1931.7 +-159.95 2604 39T
0 +- 0 1931.7 +-171.25 2589 _44XN51_
0 +- 0 1931.8 +-170.41 2588 _43XN51_
0 +- 0 1931.9 +-161.25 2603 26H
0 +- 0 1933.3 +-169.5 2591 _92AX124_
0 +- 0 1933.5 +-159.99 2605 51L
0 +- 0 1933.6 +-170.98 2582 _27YX81_
0 +- 0 1933.8 +-166.32 2599 _60WX68_
0 +- 0 1934.3 +-170.62 2590 _92AX95_
0 +- 0 1934.4 +-165.25 2598 _54VW60_
0 +- 0 1934.4 +-176.57 2584 _40DH55_
0 +- 0 1934.5 +-165.55 2592 |51NX116|
0 +- 0 1934.7 +-165.22 2595 _38SS102_
0 +- 0 1934.8 +-164.91 2597 _53XW60_
0 +- 0 1935 +-161.83 2608 109N
0 +- 0 1935.1 +-163.65 2602 _102SV114_
0 +- 0 1935.4 +-175.45 2583 _40DX54_
0 +- 0 1935.5 +-164.36 2594 _38SR56_
0 +- 0 1935.9 +-166.18 2596 _40DV54_
0 +- 0 1936.7 +-166.83 2593 60W
0.002 +- 0.003 1937.1 +-1238.47 283 _54XX72_
0 +- 0.001 1938.4 +-1360.18 3177 _3VL115_
0.002 +- 0.003 1948 +-1174.47 297 _65XX68_
0 +- 0 1952.4 +-79.6 2767 _3VI115_
0.001 +- 0.002 1953.5 +-766.6 461 _101SX115_
0 +- 0 1954.9 +-155.96 2612 _23XT39_
0 +- 0 1956 +-157.23 2613 _26HX29_
0 +- 0 1956 +-157.77 2614 _26HX30_
0 +- 0 1963.3 +-236.77 2753 _56QK59_
0 +- 0 1964.3 +-162.13 2615 _26HX81_
0 +- 0 1972 +-167.03 2617 _37TX56_
0.002 +- 0.003 1974.3 +-1319.55 896 _103XR114_
0.005 +- 0.003 1974.8 +-2445.88 3851 13G
0 +- 0 1977.1 +-169.35 2618 _37TX57_
0 +- 0 1977.5 +-170.09 2620 _39TX56_
0 +- 0 1977.8 +-169.29 2619 _39TX54_
0 +- 0 1978.2 +-169.56 2622 _39TX76_
0.001 +- 0.002 1978.3 +-729.26 460 _101SP114_
0 +- 0 1978.7 +-170.33 2623 _39TX83_
0 +- 0 1978.9 +-171.3 2621 _39TX57_
0 +- 0 1980.9 +-170.92 2624 _39TX100_
0 +- 0 1981.4 +-89.28 2765 _3VG115_
0.002 +- 0.002 1983.3 +-966.29 174 _17XX90_
0.001 +- 0.002 1984 +-747.13 487 |52XA109|
0 +- 0 1984 +-1145.91 3173 _23XI84_
0 +- 0 1985.2 +-172.19 2626 _39TX102_
0.001 +- 0.002 1985.8 +-765.67 485 |3VX49|
0.002 +- 0.002 1993.1 +-957.21 118 118X
0 +- 0 2000.5 +-1404.22 6687 _52XA55_
0 +- 0 2003.6 +-78.05 2764 _1QG115_
0 +- 0 2004.2 +-112.41 2755 _90TX94_
0 +- 0 2004.4 +-152.38 2625 _39TX101_
0 +- 0 2005 +-110.31 2752 _19XT90_
0 +- 0 2005.8 +-112.87 2756 _90TX124_
0 +- 0 2006.7 +-115.33 2748 _14XT90_
0 +- 0 2007.5 +-114.08 2749 _15XT90_
0 +- 0 2007.6 +-113.5 2751 _18XT90_
0 +- 0 2008.1 +-112.73 2750 _17XT90_
0 +- 0 2008.6 +-110.94 2754 _87XT90_
0 +- 0 2009.3 +-114.42 2747 93M
0 +- 0 2010.7 +-156.01 2627 _42XL51_
0 +- 0 2010.9 +-115.18 2746 90T
0 +- 0 2012 +-116.86 2742 16G
0 +- 0 2012.3 +-115.47 2745 89G
0.003 +- 0.002 2012.6 +-2117.36 6017 2N
0 +- 0 2014.8 +-960.38 1738 _101TL115_
0 +- 0 2016.7 +-110.04 2740 _75XA84_
0 +- 0 2017.5 +-130.56 2699 _7XA11_
0 +- 0 2018.2 +-131.06 2698 86T
0 +- 0 2018.5 +-109.28 2741 _76TA84_
0 +- 0 2018.9 +-128.59 2700 _11AX19_
0 +- 0 2019.1 +-130.91 2697 11A
0 +- 0 2019.4 +-127.36 2702 _11AX120_
0 +- 0 2020.5 +-114.47 2743 _40SX55_
0 +- 0 2021.7 +-131.64 2696 _30XI81_
0 +- 0 2021.8 +-130.83 2695 _27XI81_
0 +- 0 2021.9 +-129.63 2701 _11AX21_
0 +- 0 2022.9 +-129.88 2694 _26XI81_
0 +- 0 2023.3 +-129.4 2693 _24XI81_
0 +- 0 2023.8 +-113.52 2739 _44KX99_
0 +- 0 2023.9 +-1176.71 6729 _24SN30_
0 +- 0 2024 +-151.23 2628 _43XL51_
0.002 +- 0.003 2024.3 +-1078.64 92 92X
0 +- 0 2024.7 +-951.43 1737 _70AX73_
0 +- 0 2024.9 +-1306.32 3179 _101NL114_
0 +- 0 2025 +-1305.29 3180 _101NL115_
0 +- 0 2025.2 +-126.92 2703 _11AX122_
0 +- 0 2026.6 +-164.43 2661 _3XA115_
0 +- 0 2027.6 +-950.72 1739 _108SL115_
0.004 +- 0.003 2028.2 +-2489.76 3423 _56XR59_
0 +- 0 2028.3 +-126.97 2704 _11AX123_
0 +- 0 2028.9 +-169.15 2637 |55XN109|
0 +- 0 2029.2 +-128.51 2711 20K
0 +- 0 2029.3 +-107.93 2737 _44KX97_
0 +- 0 2029.4 +-128.74 2710 _75XT86_
0 +- 0 2029.8 +-108.97 2736 _44KX96_
0.001 +- 0.002 2030.2 +-756.37 791 _37XS57_
0 +- 0 2030.4 +-128.24 2709 _73XT86_
0 +- 0 2030.9 +-1306.06 3175 _75XI84_
0 +- 0 2030.9 +-110.77 2725 44K
0 +- 0 2030.9 +-1306.21 3176 _76XI84_
0 +- 0 2031 +-128.53 2708 _72XT86_
0.002 +- 0.003 2031.2 +-1029.28 18 18X
0 +- 0 2031.4 +-130.07 2713 56Y
0 +- 0 2031.5 +-109.96 2738 _44KX98_
0.002 +- 0.002 2031.8 +-994.7 19 19X
0 +- 0 2031.9 +-109.7 2726 84A
0 +- 0 2031.9 +-127.51 2705 _18XT86_
0 +- 0 2032.2 +-127.37 2706 _19XT86_
0 +- 0 2032.6 +-128.75 2707 _20XT86_
0 +- 0 2032.6 +-108.86 2735 _44KX51_
0 +- 0 2033.1 +-1304.88 3174 _43RQ51_
0 +- 0 2033.2 +-160.59 2635 |51LX116|
0 +- 0 2034 +-119.92 2712 46T
0 +- 0 2034.1 +-110.33 2727 _1QN107_
0 +- 0 2034.2 +-117.13 2715 _20KX84_
0 +- 0 2035.2 +-120.34 2714 106Y
0 +- 0 2036.1 +-108.27 2731 _21VA84_
0 +- 0 2036.2 +-110.04 2730 _20SA84_
0 +- 0 2036.3 +-133.09 2692 81I
0 +- 0 2036.6 +-113.05 2722 _56YX59_
0 +- 0 2037.2 +-113.55 2723 _57AT76_
0 +- 0 2037.3 +-154.5 2629 _44XL51_
0 +- 0 2037.5 +-110.13 2734 _44KX50_
0 +- 0 2037.5 +-109.6 2732 _22XA84_
0 +- 0 2038.2 +-140.38 2662 _4XA115_
0 +- 0 2038.2 +-110.47 2733 _23XA84_
0 +- 0 2038.2 +-111.4 2716 _20KX85_
0 +- 0 2038.4 +-146.18 2659 115A
0 +- 0 2038.9 +-161.08 2633 _103XN109_
0 +- 0 2039.9 +-113.21 2721 _46TX97_
0 +- 0 2040.2 +-112.81 2718 _37XY56_
0 +- 0 2040.5 +-140.26 2663 _14XV90_
0 +- 0 2041.8 +-113.83 2719 _38XY56_
0 +- 0 2041.8 +-113.47 2717 _20KX86_
0 +- 0 2042.5 +-129.95 2670 _42XI51_
0 +- 0 2042.7 +-128.96 2671 _53XQ60_
0 +- 0 2043.3 +-128.26 2674 _60QX72_
0 +- 0 2043.5 +-143.86 2660 _1XA115_
0 +- 0 2043.7 +-127.99 2673 _60QX68_
0 +- 0 2043.8 +-128.63 2675 _60QX73_
0 +- 0 2043.9 +-127.28 2672 _54XQ60_
0 +- 0 2044.3 +-115.76 2720 _39XY56_
0 +- 0 2044.4 +-130.73 2668 _29XA115_
0 +- 0 2044.4 +-150.74 2638 |65XN109|
0 +- 0 2044.7 +-149.67 2636 |52XN109|
0 +- 0 2044.9 +-132.54 2680 _102XA115_
0 +- 0 2045.3 +-133.11 2681 _104XA115_
0 +- 0 2045.5 +-150.77 2657 60Q
0 +- 0 2046.2 +-133.22 2666 _18XV90_
0 +- 0 2048.5 +-132.29 2669 _37SX56_
0 +- 0 2048.5 +-133.89 2682 _108XA115_
0 +- 0 2049 +-133.74 2679 _101XA115_
0 +- 0 2049.3 +-135.47 2664 _15XV90_
0 +- 0 2052.2 +-143.26 2656 |52XM114|
0 +- 0.001 2054.2 +-484.9 555 _40FX100_
0.003 +- 0.003 2054.3 +-1599.23 1182 _104XI115_
0 +- 0 2056.1 +-139.69 2654 _104XM114_
0 +- 0 2056.4 +-143.64 2644 _38XA56_
0 +- 0 2056.5 +-146.01 2642 114M
0 +- 0 2056.6 +-143.21 2646 _42FI51_
0 +- 0 2056.9 +-139.86 2655 |51IX116|
0 +- 0 2057.1 +-145.59 2640 51I
[truncated: 4,992 more rows]
