# Supplementary material for: Machine learning analyses of antibody somatic mutations predict immunoglobulin light chain toxicity
Source: Nat Commun. 2021 Jun 10;12:3532. doi: 10.1038/s41467-021-23880-9 (PMC8192768; doi:10.1038/s41467-021-23880-9)
Supplement: Supplementary file 12 — Supplementary Data 9. [file 41467_2021_23880_MOESM12_ESM.xlsx]

## Sheet: contribution_features
Features	SMOTE	Feature selection	fold	TP	TN	FP	FN	Sensitivity	Specificity	Accuracy	Balanced accuracy	AUC	F1 score
1.49A.	TRUE	TRUE	1	5	66	0	36	0.121951	1	0.663551	0.560976	0.560976	0.217391
1.49A.	TRUE	TRUE	2	13	55	1	38	0.254902	0.982143	0.635514	0.618522	0.618522	0.4
1.49A.	TRUE	TRUE	3	6	60	2	39	0.133333	0.967742	0.616822	0.550538	0.550538	0.226415
1.49A.	TRUE	TRUE	4	7	67	0	33	0.175	1	0.691589	0.5875	0.5875	0.297872
1.49A.	TRUE	TRUE	5	6	70	0	31	0.162162	1	0.71028	0.581081	0.581081	0.27907
1.49A.	TRUE	TRUE	6	0	67	2	38	0	0.971014	0.626168	0.485507	0.485507	0
1.49A.	TRUE	TRUE	7	5	59	0	43	0.104167	1	0.598131	0.552083	0.552083	0.188679
1.49A.	TRUE	TRUE	8	2	68	2	35	0.0540541	0.971429	0.654206	0.512741	0.512741	0.097561
1.49A.	TRUE	TRUE	9	6	63	1	37	0.139535	0.984375	0.64486	0.561955	0.561955	0.24
1.49A.	TRUE	TRUE	10	4	64	0	44	0.0833333	1	0.607143	0.541667	0.541667	0.153846
1.49A.	TRUE	TRUE	overall	54	639	8	374	0.126168	0.987635	0.644651	0.556902	0.555257	0.220408
2.49A.|49AX116|.	TRUE	TRUE	1	4	66	0	37	0.097561	1	0.654206	0.54878	0.54878	0.177778
2.49A.|49AX116|.	TRUE	TRUE	2	13	55	1	38	0.254902	0.982143	0.635514	0.618522	0.618522	0.4
2.49A.|49AX116|.	TRUE	TRUE	3	6	60	2	39	0.133333	0.967742	0.616822	0.550538	0.550538	0.226415
2.49A.|49AX116|.	TRUE	TRUE	4	7	67	0	33	0.175	1	0.691589	0.5875	0.5875	0.297872
2.49A.|49AX116|.	TRUE	TRUE	5	6	70	0	31	0.162162	1	0.71028	0.581081	0.581081	0.27907
2.49A.|49AX116|.	TRUE	TRUE	6	0	67	2	38	0	0.971014	0.626168	0.485507	0.485507	0
2.49A.|49AX116|.	TRUE	TRUE	7	5	59	0	43	0.104167	1	0.598131	0.552083	0.552083	0.188679
2.49A.|49AX116|.	TRUE	TRUE	8	2	68	2	35	0.0540541	0.971429	0.654206	0.512741	0.512741	0.097561
2.49A.|49AX116|.	TRUE	TRUE	9	6	63	1	37	0.139535	0.984375	0.64486	0.561955	0.561955	0.24
2.49A.|49AX116|.	TRUE	TRUE	10	4	64	0	44	0.0833333	1	0.607143	0.541667	0.541667	0.153846
2.49A.|49AX116|.	TRUE	TRUE	overall	53	639	8	375	0.123832	0.987635	0.643721	0.555734	0.554038	0.216769
3.49A.|49AX116|.|65XX107|.	TRUE	TRUE	1	19	50	16	22	0.463415	0.757576	0.64486	0.610495	0.625277	0.5
3.49A.|49AX116|.|65XX107|.	TRUE	TRUE	2	29	46	10	22	0.568627	0.821429	0.700935	0.695028	0.714286	0.644444
3.49A.|49AX116|.|65XX107|.	TRUE	TRUE	3	25	49	13	20	0.555556	0.790323	0.691589	0.672939	0.678674	0.60241
3.49A.|49AX116|.|65XX107|.	TRUE	TRUE	4	17	54	13	23	0.425	0.80597	0.663551	0.615485	0.632463	0.485714
3.49A.|49AX116|.|65XX107|.	TRUE	TRUE	5	15	50	20	22	0.405405	0.714286	0.607477	0.559846	0.583012	0.416667
3.49A.|49AX116|.|65XX107|.	TRUE	TRUE	6	15	55	14	23	0.394737	0.797101	0.654206	0.595919	0.590198	0.447761
3.49A.|49AX116|.|65XX107|.	TRUE	TRUE	7	24	49	10	24	0.5	0.830508	0.682243	0.665254	0.674082	0.585366
3.49A.|49AX116|.|65XX107|.	TRUE	TRUE	8	14	54	16	23	0.378378	0.771429	0.635514	0.574903	0.576062	0.41791
3.49A.|49AX116|.|65XX107|.	TRUE	TRUE	9	19	52	12	24	0.44186	0.8125	0.663551	0.62718	0.637536	0.513514
3.49A.|49AX116|.|65XX107|.	TRUE	TRUE	10	24	56	8	24	0.5	0.875	0.714286	0.6875	0.692708	0.6
3.49A.|49AX116|.|65XX107|.	TRUE	TRUE	overall	201	515	132	227	0.469626	0.795981	0.666047	0.632804	0.64043	0.528252
4.49A.|49AX116|.|65XX107|.|4XA49|.	TRUE	TRUE	1	19	50	16	22	0.463415	0.757576	0.64486	0.610495	0.625277	0.5
4.49A.|49AX116|.|65XX107|.|4XA49|.	TRUE	TRUE	2	29	46	10	22	0.568627	0.821429	0.700935	0.695028	0.714286	0.644444
4.49A.|49AX116|.|65XX107|.|4XA49|.	TRUE	TRUE	3	25	49	13	20	0.555556	0.790323	0.691589	0.672939	0.678674	0.60241
4.49A.|49AX116|.|65XX107|.|4XA49|.	TRUE	TRUE	4	17	54	13	23	0.425	0.80597	0.663551	0.615485	0.632463	0.485714
4.49A.|49AX116|.|65XX107|.|4XA49|.	TRUE	TRUE	5	15	50	20	22	0.405405	0.714286	0.607477	0.559846	0.583012	0.416667
4.49A.|49AX116|.|65XX107|.|4XA49|.	TRUE	TRUE	6	15	55	14	23	0.394737	0.797101	0.654206	0.595919	0.590198	0.447761
4.49A.|49AX116|.|65XX107|.|4XA49|.	TRUE	TRUE	7	24	49	10	24	0.5	0.830508	0.682243	0.665254	0.674082	0.585366
4.49A.|49AX116|.|65XX107|.|4XA49|.	TRUE	TRUE	8	14	54	16	23	0.378378	0.771429	0.635514	0.574903	0.576062	0.41791
4.49A.|49AX116|.|65XX107|.|4XA49|.	TRUE	TRUE	9	18	52	12	25	0.418605	0.8125	0.654206	0.615552	0.633358	0.493151
4.49A.|49AX116|.|65XX107|.|4XA49|.	TRUE	TRUE	10	24	56	8	24	0.5	0.875	0.714286	0.6875	0.692708	0.6
4.49A.|49AX116|.|65XX107|.|4XA49|.	TRUE	TRUE	overall	200	515	132	228	0.46729	0.795981	0.665116	0.631636	0.640012	0.526316
5.49A.|49AX116|.|65XX107|.|4XA49|.|49XX99|.	TRUE	TRUE	1	22	53	13	19	0.536585	0.80303	0.700935	0.669808	0.701774	0.578947
5.49A.|49AX116|.|65XX107|.|4XA49|.|49XX99|.	TRUE	TRUE	2	32	44	12	19	0.627451	0.785714	0.71028	0.706583	0.734944	0.673684
5.49A.|49AX116|.|65XX107|.|4XA49|.|49XX99|.	TRUE	TRUE	3	27	47	15	18	0.6	0.758065	0.691589	0.679032	0.673118	0.62069
5.49A.|49AX116|.|65XX107|.|4XA49|.|49XX99|.	TRUE	TRUE	4	20	51	16	20	0.5	0.761194	0.663551	0.630597	0.678172	0.526316
5.49A.|49AX116|.|65XX107|.|4XA49|.|49XX99|.	TRUE	TRUE	5	21	48	22	16	0.567568	0.685714	0.64486	0.626641	0.683977	0.525
5.49A.|49AX116|.|65XX107|.|4XA49|.|49XX99|.	TRUE	TRUE	6	17	55	14	21	0.447368	0.797101	0.672897	0.622235	0.649695	0.492754
5.49A.|49AX116|.|65XX107|.|4XA49|.|49XX99|.	TRUE	TRUE	7	25	48	11	23	0.520833	0.813559	0.682243	0.667196	0.704626	0.595238
5.49A.|49AX116|.|65XX107|.|4XA49|.|49XX99|.	TRUE	TRUE	8	14	56	14	23	0.378378	0.8	0.654206	0.589189	0.632819	0.430769
5.49A.|49AX116|.|65XX107|.|4XA49|.|49XX99|.	TRUE	TRUE	9	21	51	13	22	0.488372	0.796875	0.672897	0.642624	0.651163	0.545455
5.49A.|49AX116|.|65XX107|.|4XA49|.|49XX99|.	TRUE	TRUE	10	28	55	9	20	0.583333	0.859375	0.741071	0.721354	0.735677	0.658824
5.49A.|49AX116|.|65XX107|.|4XA49|.|49XX99|.	TRUE	TRUE	overall	227	508	139	201	0.530374	0.785162	0.683721	0.657768	0.684596	0.571788
6.49A.|49AX116|.|65XX107|.|4XA49|.|49XX99|.|52XX108|.	TRUE	TRUE	1	22	53	13	19	0.536585	0.80303	0.700935	0.669808	0.763673	0.578947
6.49A.|49AX116|.|65XX107|.|4XA49|.|49XX99|.|52XX108|.	TRUE	TRUE	2	32	44	12	19	0.627451	0.785714	0.71028	0.706583	0.776611	0.673684
6.49A.|49AX116|.|65XX107|.|4XA49|.|49XX99|.|52XX108|.	TRUE	TRUE	3	27	47	15	18	0.6	0.758065	0.691589	0.679032	0.72509	0.62069
6.49A.|49AX116|.|65XX107|.|4XA49|.|49XX99|.|52XX108|.	TRUE	TRUE	4	20	51	16	20	0.5	0.761194	0.663551	0.630597	0.722388	0.526316
6.49A.|49AX116|.|65XX107|.|4XA49|.|49XX99|.|52XX108|.	TRUE	TRUE	5	29	31	39	8	0.783784	0.442857	0.560748	0.61332	0.67973	0.552381
6.49A.|49AX116|.|65XX107|.|4XA49|.|49XX99|.|52XX108|.	TRUE	TRUE	6	17	55	14	21	0.447368	0.797101	0.672897	0.622235	0.699275	0.492754
6.49A.|49AX116|.|65XX107|.|4XA49|.|49XX99|.|52XX108|.	TRUE	TRUE	7	25	48	11	23	0.520833	0.813559	0.682243	0.667196	0.729167	0.595238
6.49A.|49AX116|.|65XX107|.|4XA49|.|49XX99|.|52XX108|.	TRUE	TRUE	8	14	56	14	23	0.378378	0.8	0.654206	0.589189	0.65888	0.430769
6.49A.|49AX116|.|65XX107|.|4XA49|.|49XX99|.|52XX108|.	TRUE	TRUE	9	22	47	17	21	0.511628	0.734375	0.64486	0.623001	0.698401	0.536585
6.49A.|49AX116|.|65XX107|.|4XA49|.|49XX99|.|52XX108|.	TRUE	TRUE	10	28	55	9	20	0.583333	0.859375	0.741071	0.721354	0.807617	0.658824
6.49A.|49AX116|.|65XX107|.|4XA49|.|49XX99|.|52XX108|.	TRUE	TRUE	overall	236	487	160	192	0.551402	0.752705	0.672558	0.652053	0.726083	0.572816
7.49A.|49AX116|.|65XX107|.|4XA49|.|49XX99|.|52XX108|.|49AX99|.	TRUE	TRUE	1	22	53	13	19	0.536585	0.80303	0.700935	0.669808	0.763673	0.578947
7.49A.|49AX116|.|65XX107|.|4XA49|.|49XX99|.|52XX108|.|49AX99|.	TRUE	TRUE	2	32	44	12	19	0.627451	0.785714	0.71028	0.706583	0.77521	0.673684
7.49A.|49AX116|.|65XX107|.|4XA49|.|49XX99|.|52XX108|.|49AX99|.	TRUE	TRUE	3	27	47	15	18	0.6	0.758065	0.691589	0.679032	0.72491	0.62069
7.49A.|49AX116|.|65XX107|.|4XA49|.|49XX99|.|52XX108|.|49AX99|.	TRUE	TRUE	4	20	51	16	20	0.5	0.761194	0.663551	0.630597	0.722388	0.526316
7.49A.|49AX116|.|65XX107|.|4XA49|.|49XX99|.|52XX108|.|49AX99|.	TRUE	TRUE	5	29	31	39	8	0.783784	0.442857	0.560748	0.61332	0.67973	0.552381
7.49A.|49AX116|.|65XX107|.|4XA49|.|49XX99|.|52XX108|.|49AX99|.	TRUE	TRUE	6	17	55	14	21	0.447368	0.797101	0.672897	0.622235	0.699275	0.492754
7.49A.|49AX116|.|65XX107|.|4XA49|.|49XX99|.|52XX108|.|49AX99|.	TRUE	TRUE	7	25	48	11	23	0.520833	0.813559	0.682243	0.667196	0.729167	0.595238
7.49A.|49AX116|.|65XX107|.|4XA49|.|49XX99|.|52XX108|.|49AX99|.	TRUE	TRUE	8	14	56	14	23	0.378378	0.8	0.654206	0.589189	0.65888	0.430769
7.49A.|49AX116|.|65XX107|.|4XA49|.|49XX99|.|52XX108|.|49AX99|.	TRUE	TRUE	9	22	47	17	21	0.511628	0.734375	0.64486	0.623001	0.697311	0.536585
7.49A.|49AX116|.|65XX107|.|4XA49|.|49XX99|.|52XX108|.|49AX99|.	TRUE	TRUE	10	28	55	9	20	0.583333	0.859375	0.741071	0.721354	0.807617	0.658824
7.49A.|49AX116|.|65XX107|.|4XA49|.|49XX99|.|52XX108|.|49AX99|.	TRUE	TRUE	overall	236	487	160	192	0.551402	0.752705	0.672558	0.652053	0.725816	0.572816
8.49A.|49AX116|.|65XX107|.|4XA49|.|49XX99|.|52XX108|.|49AX99|.107X.	TRUE	TRUE	1	24	53	13	17	0.585366	0.80303	0.719626	0.694198	0.787694	0.615385
8.49A.|49AX116|.|65XX107|.|4XA49|.|49XX99|.|52XX108|.|49AX99|.107X.	TRUE	TRUE	2	32	44	12	19	0.627451	0.785714	0.71028	0.706583	0.77486	0.673684
8.49A.|49AX116|.|65XX107|.|4XA49|.|49XX99|.|52XX108|.|49AX99|.107X.	TRUE	TRUE	3	27	47	15	18	0.6	0.758065	0.691589	0.679032	0.72491	0.62069
8.49A.|49AX116|.|65XX107|.|4XA49|.|49XX99|.|52XX108|.|49AX99|.107X.	TRUE	TRUE	4	20	51	16	20	0.5	0.761194	0.663551	0.630597	0.721082	0.526316
8.49A.|49AX116|.|65XX107|.|4XA49|.|49XX99|.|52XX108|.|49AX99|.107X.	TRUE	TRUE	5	29	35	35	8	0.783784	0.5	0.598131	0.641892	0.687452	0.574257
8.49A.|49AX116|.|65XX107|.|4XA49|.|49XX99|.|52XX108|.|49AX99|.107X.	TRUE	TRUE	6	18	55	14	20	0.473684	0.797101	0.682243	0.635393	0.693364	0.514286
8.49A.|49AX116|.|65XX107|.|4XA49|.|49XX99|.|52XX108|.|49AX99|.107X.	TRUE	TRUE	7	26	49	10	22	0.541667	0.830508	0.700935	0.686088	0.739583	0.619048
8.49A.|49AX116|.|65XX107|.|4XA49|.|49XX99|.|52XX108|.|49AX99|.107X.	TRUE	TRUE	8	14	55	15	23	0.378378	0.785714	0.64486	0.582046	0.647876	0.424242
8.49A.|49AX116|.|65XX107|.|4XA49|.|49XX99|.|52XX108|.|49AX99|.107X.	TRUE	TRUE	9	20	51	13	23	0.465116	0.796875	0.663551	0.630996	0.694949	0.526316
8.49A.|49AX116|.|65XX107|.|4XA49|.|49XX99|.|52XX108|.|49AX99|.107X.	TRUE	TRUE	10	28	55	9	20	0.583333	0.859375	0.741071	0.721354	0.805176	0.658824
8.49A.|49AX116|.|65XX107|.|4XA49|.|49XX99|.|52XX108|.|49AX99|.107X.	TRUE	TRUE	overall	238	495	152	190	0.556075	0.76507	0.68186	0.660572	0.727695	0.581907
9.49A.|49AX116|.|65XX107|.|4XA49|.|49XX99|.|52XX108|.|49AX99|.107X._104XX108_.	TRUE	TRUE	1	22	54	12	19	0.536585	0.818182	0.71028	0.677384	0.761826	0.586667
9.49A.|49AX116|.|65XX107|.|4XA49|.|49XX99|.|52XX108|.|49AX99|.107X._104XX108_.	TRUE	TRUE	2	26	48	8	25	0.509804	0.857143	0.691589	0.683473	0.748599	0.611765
9.49A.|49AX116|.|65XX107|.|4XA49|.|49XX99|.|52XX108|.|49AX99|.107X._104XX108_.	TRUE	TRUE	3	33	35	27	12	0.733333	0.564516	0.635514	0.648925	0.722401	0.628571
9.49A.|49AX116|.|65XX107|.|4XA49|.|49XX99|.|52XX108|.|49AX99|.107X._104XX108_.	TRUE	TRUE	4	18	52	15	22	0.45	0.776119	0.654206	0.61306	0.719216	0.493151
9.49A.|49AX116|.|65XX107|.|4XA49|.|49XX99|.|52XX108|.|49AX99|.107X._104XX108_.	TRUE	TRUE	5	26	37	33	11	0.702703	0.528571	0.588785	0.615637	0.681853	0.541667
9.49A.|49AX116|.|65XX107|.|4XA49|.|49XX99|.|52XX108|.|49AX99|.107X._104XX108_.	TRUE	TRUE	6	18	54	15	20	0.473684	0.782609	0.672897	0.628146	0.701945	0.507042
9.49A.|49AX116|.|65XX107|.|4XA49|.|49XX99|.|52XX108|.|49AX99|.107X._104XX108_.	TRUE	TRUE	7	24	50	9	24	0.5	0.847458	0.691589	0.673729	0.742938	0.592593
9.49A.|49AX116|.|65XX107|.|4XA49|.|49XX99|.|52XX108|.|49AX99|.107X._104XX108_.	TRUE	TRUE	8	12	55	15	25	0.324324	0.785714	0.626168	0.555019	0.644402	0.375
9.49A.|49AX116|.|65XX107|.|4XA49|.|49XX99|.|52XX108|.|49AX99|.107X._104XX108_.	TRUE	TRUE	9	21	51	13	22	0.488372	0.796875	0.672897	0.642624	0.694949	0.545455
9.49A.|49AX116|.|65XX107|.|4XA49|.|49XX99|.|52XX108|.|49AX99|.107X._104XX108_.	TRUE	TRUE	10	28	53	11	20	0.583333	0.828125	0.723214	0.705729	0.809082	0.643678
9.49A.|49AX116|.|65XX107|.|4XA49|.|49XX99|.|52XX108|.|49AX99|.107X._104XX108_.	TRUE	TRUE	overall	228	489	158	200	0.53271	0.755796	0.666977	0.644253	0.722721	0.560197
10.49A.|49AX116|.|65XX107|.|4XA49|.|49XX99|.|52XX108|.|49AX99|.107X._104XX108_.|3XA49|.	TRUE	TRUE	1	22	54	12	19	0.536585	0.818182	0.71028	0.677384	0.758869	0.586667
10.49A.|49AX116|.|65XX107|.|4XA49|.|49XX99|.|52XX108|.|49AX99|.107X._104XX108_.|3XA49|.	TRUE	TRUE	2	26	48	8	25	0.509804	0.857143	0.691589	0.683473	0.748424	0.611765
10.49A.|49AX116|.|65XX107|.|4XA49|.|49XX99|.|52XX108|.|49AX99|.107X._104XX108_.|3XA49|.	TRUE	TRUE	3	33	35	27	12	0.733333	0.564516	0.635514	0.648925	0.721326	0.628571
10.49A.|49AX116|.|65XX107|.|4XA49|.|49XX99|.|52XX108|.|49AX99|.107X._104XX108_.|3XA49|.	TRUE	TRUE	4	16	52	15	24	0.4	0.776119	0.635514	0.58806	0.696082	0.450704
10.49A.|49AX116|.|65XX107|.|4XA49|.|49XX99|.|52XX108|.|49AX99|.107X._104XX108_.|3XA49|.	TRUE	TRUE	5	26	37	33	11	0.702703	0.528571	0.588785	0.615637	0.681853	0.541667
10.49A.|49AX116|.|65XX107|.|4XA49|.|49XX99|.|52XX108|.|49AX99|.107X._104XX108_.|3XA49|.	TRUE	TRUE	6	18	54	15	20	0.473684	0.782609	0.672897	0.628146	0.688978	0.507042
10.49A.|49AX116|.|65XX107|.|4XA49|.|49XX99|.|52XX108|.|49AX99|.107X._104XX108_.|3XA49|.	TRUE	TRUE	7	24	50	9	24	0.5	0.847458	0.691589	0.673729	0.741525	0.592593
10.49A.|49AX116|.|65XX107|.|4XA49|.|49XX99|.|52XX108|.|49AX99|.107X._104XX108_.|3XA49|.	TRUE	TRUE	8	12	55	15	25	0.324324	0.785714	0.626168	0.555019	0.646332	0.375
10.49A.|49AX116|.|65XX107|.|4XA49|.|49XX99|.|52XX108|.|49AX99|.107X._104XX108_.|3XA49|.	TRUE	TRUE	9	21	51	13	22	0.488372	0.796875	0.672897	0.642624	0.690952	0.545455
10.49A.|49AX116|.|65XX107|.|4XA49|.|49XX99|.|52XX108|.|49AX99|.107X._104XX108_.|3XA49|.	TRUE	TRUE	10	28	53	11	20	0.583333	0.828125	0.723214	0.705729	0.809082	0.643678
10.49A.|49AX116|.|65XX107|.|4XA49|.|49XX99|.|52XX108|.|49AX99|.107X._104XX108_.|3XA49|.	TRUE	TRUE	overall	226	489	158	202	0.528037	0.755796	0.665116	0.641917	0.718342	0.55665
11.49A.|49AX116|.|65XX107|.|4XA49|.|49XX99|.|52XX108|.|49AX99|.107X._104XX108_.|3XA49|.106X.	TRUE	TRUE	1	24	52	14	17	0.585366	0.787879	0.71028	0.686622	0.763673	0.607595
11.49A.|49AX116|.|65XX107|.|4XA49|.|49XX99|.|52XX108|.|49AX99|.107X._104XX108_.|3XA49|.106X.	TRUE	TRUE	2	31	44	12	20	0.607843	0.785714	0.700935	0.696779	0.768557	0.659574
11.49A.|49AX116|.|65XX107|.|4XA49|.|49XX99|.|52XX108|.|49AX99|.107X._104XX108_.|3XA49|.106X.	TRUE	TRUE	3	25	49	13	20	0.555556	0.790323	0.691589	0.672939	0.716308	0.60241
11.49A.|49AX116|.|65XX107|.|4XA49|.|49XX99|.|52XX108|.|49AX99|.107X._104XX108_.|3XA49|.106X.	TRUE	TRUE	4	19	51	16	21	0.475	0.761194	0.654206	0.618097	0.719403	0.506667
11.49A.|49AX116|.|65XX107|.|4XA49|.|49XX99|.|52XX108|.|49AX99|.107X._104XX108_.|3XA49|.106X.	TRUE	TRUE	5	21	46	24	16	0.567568	0.657143	0.626168	0.612355	0.692471	0.512195
11.49A.|49AX116|.|65XX107|.|4XA49|.|49XX99|.|52XX108|.|49AX99|.107X._104XX108_.|3XA49|.106X.	TRUE	TRUE	6	17	54	15	21	0.447368	0.782609	0.663551	0.614989	0.666476	0.485714
11.49A.|49AX116|.|65XX107|.|4XA49|.|49XX99|.|52XX108|.|49AX99|.107X._104XX108_.|3XA49|.106X.	TRUE	TRUE	7	27	47	12	21	0.5625	0.79661	0.691589	0.679555	0.730932	0.62069
11.49A.|49AX116|.|65XX107|.|4XA49|.|49XX99|.|52XX108|.|49AX99|.107X._104XX108_.|3XA49|.106X.	TRUE	TRUE	8	16	54	16	21	0.432432	0.771429	0.654206	0.601931	0.676448	0.463768
11.49A.|49AX116|.|65XX107|.|4XA49|.|49XX99|.|52XX108|.|49AX99|.107X._104XX108_.|3XA49|.106X.	TRUE	TRUE	9	23	51	13	20	0.534884	0.796875	0.691589	0.665879	0.728016	0.582278
11.49A.|49AX116|.|65XX107|.|4XA49|.|49XX99|.|52XX108|.|49AX99|.107X._104XX108_.|3XA49|.106X.	TRUE	TRUE	10	30	52	12	18	0.625	0.8125	0.732143	0.71875	0.784668	0.666667
11.49A.|49AX116|.|65XX107|.|4XA49|.|49XX99|.|52XX108|.|49AX99|.107X._104XX108_.|3XA49|.106X.	TRUE	TRUE	overall	233	500	147	195	0.544393	0.772798	0.68186	0.658595	0.724695	0.576733
12.49A.|49AX116|.|65XX107|.|4XA49|.|49XX99|.|52XX108|.|49AX99|.107X._104XX108_.|3XA49|.106X._44XX98_.	TRUE	TRUE	1	27	44	22	14	0.658537	0.666667	0.663551	0.662602	0.742424	0.6
12.49A.|49AX116|.|65XX107|.|4XA49|.|49XX99|.|52XX108|.|49AX99|.107X._104XX108_.|3XA49|.106X._44XX98_.	TRUE	TRUE	2	35	41	15	16	0.686275	0.732143	0.71028	0.709209	0.76313	0.693069
12.49A.|49AX116|.|65XX107|.|4XA49|.|49XX99|.|52XX108|.|49AX99|.107X._104XX108_.|3XA49|.106X._44XX98_.	TRUE	TRUE	3	27	49	13	18	0.6	0.790323	0.71028	0.695161	0.759498	0.635294
12.49A.|49AX116|.|65XX107|.|4XA49|.|49XX99|.|52XX108|.|49AX99|.107X._104XX108_.|3XA49|.106X._44XX98_.	TRUE	TRUE	4	21	50	17	19	0.525	0.746269	0.663551	0.635634	0.730784	0.538462
12.49A.|49AX116|.|65XX107|.|4XA49|.|49XX99|.|52XX108|.|49AX99|.107X._104XX108_.|3XA49|.106X._44XX98_.	TRUE	TRUE	5	25	49	21	12	0.675676	0.7	0.691589	0.687838	0.726834	0.60241
12.49A.|49AX116|.|65XX107|.|4XA49|.|49XX99|.|52XX108|.|49AX99|.107X._104XX108_.|3XA49|.106X._44XX98_.	TRUE	TRUE	6	19	54	15	19	0.5	0.782609	0.682243	0.641304	0.676583	0.527778
12.49A.|49AX116|.|65XX107|.|4XA49|.|49XX99|.|52XX108|.|49AX99|.107X._104XX108_.|3XA49|.106X._44XX98_.	TRUE	TRUE	7	25	49	10	23	0.520833	0.830508	0.691589	0.675671	0.746645	0.60241
12.49A.|49AX116|.|65XX107|.|4XA49|.|49XX99|.|52XX108|.|49AX99|.107X._104XX108_.|3XA49|.106X._44XX98_.	TRUE	TRUE	8	12	56	14	25	0.324324	0.8	0.635514	0.562162	0.678185	0.380952
12.49A.|49AX116|.|65XX107|.|4XA49|.|49XX99|.|52XX108|.|49AX99|.107X._104XX108_.|3XA49|.106X._44XX98_.	TRUE	TRUE	9	27	51	13	16	0.627907	0.796875	0.728972	0.712391	0.774164	0.650602
12.49A.|49AX116|.|65XX107|.|4XA49|.|49XX99|.|52XX108|.|49AX99|.107X._104XX108_.|3XA49|.106X._44XX98_.	TRUE	TRUE	10	32	52	12	16	0.666667	0.8125	0.75	0.739583	0.801758	0.695652
12.49A.|49AX116|.|65XX107|.|4XA49|.|49XX99|.|52XX108|.|49AX99|.107X._104XX108_.|3XA49|.106X._44XX98_.	TRUE	TRUE	overall	250	495	152	178	0.584112	0.76507	0.693023	0.674591	0.740001	0.60241
13.49A.|49AX116|.|65XX107|.|4XA49|.|49XX99|.|52XX108|.|49AX99|.107X._104XX108_.|3XA49|.106X._44XX98_._52XX65_.	TRUE	TRUE	1	25	47	19	16	0.609756	0.712121	0.672897	0.660939	0.745565	0.588235
13.49A.|49AX116|.|65XX107|.|4XA49|.|49XX99|.|52XX108|.|49AX99|.107X._104XX108_.|3XA49|.106X._44XX98_._52XX65_.	TRUE	TRUE	2	33	45	11	18	0.647059	0.803571	0.728972	0.725315	0.779762	0.694737
13.49A.|49AX116|.|65XX107|.|4XA49|.|49XX99|.|52XX108|.|49AX99|.107X._104XX108_.|3XA49|.106X._44XX98_._52XX65_.	TRUE	TRUE	3	17	52	10	28	0.377778	0.83871	0.64486	0.608244	0.727419	0.472222
13.49A.|49AX116|.|65XX107|.|4XA49|.|49XX99|.|52XX108|.|49AX99|.107X._104XX108_.|3XA49|.106X._44XX98_._52XX65_.	TRUE	TRUE	4	21	53	14	19	0.525	0.791045	0.691589	0.658022	0.730224	0.56
13.49A.|49AX116|.|65XX107|.|4XA49|.|49XX99|.|52XX108|.|49AX99|.107X._104XX108_.|3XA49|.106X._44XX98_._52XX65_.	TRUE	TRUE	5	24	54	16	13	0.648649	0.771429	0.728972	0.710039	0.717761	0.623377
13.49A.|49AX116|.|65XX107|.|4XA49|.|49XX99|.|52XX108|.|49AX99|.107X._104XX108_.|3XA49|.106X._44XX98_._52XX65_.	TRUE	TRUE	6	19	55	14	19	0.5	0.797101	0.691589	0.648551	0.693936	0.535211
13.49A.|49AX116|.|65XX107|.|4XA49|.|49XX99|.|52XX108|.|49AX99|.107X._104XX108_.|3XA49|.106X._44XX98_._52XX65_.	TRUE	TRUE	7	22	52	7	26	0.458333	0.881356	0.691589	0.669845	0.745233	0.571429
13.49A.|49AX116|.|65XX107|.|4XA49|.|49XX99|.|52XX108|.|49AX99|.107X._104XX108_.|3XA49|.106X._44XX98_._52XX65_.	TRUE	TRUE	8	14	56	14	23	0.378378	0.8	0.654206	0.589189	0.688996	0.430769
13.49A.|49AX116|.|65XX107|.|4XA49|.|49XX99|.|52XX108|.|49AX99|.107X._104XX108_.|3XA49|.106X._44XX98_._52XX65_.	TRUE	TRUE	9	26	51	13	17	0.604651	0.796875	0.719626	0.700763	0.763808	0.634146
13.49A.|49AX116|.|65XX107|.|4XA49|.|49XX99|.|52XX108|.|49AX99|.107X._104XX108_.|3XA49|.106X._44XX98_._52XX65_.	TRUE	TRUE	10	22	55	9	26	0.458333	0.859375	0.6875	0.658854	0.786947	0.556962
13.49A.|49AX116|.|65XX107|.|4XA49|.|49XX99|.|52XX108|.|49AX99|.107X._104XX108_.|3XA49|.106X._44XX98_._52XX65_.	TRUE	TRUE	overall	223	520	127	205	0.521028	0.803709	0.691163	0.662369	0.737965	0.573265
14.49A.|49AX116|.|65XX107|.|4XA49|.|49XX99|.|52XX108|.|49AX99|.107X._104XX108_.|3XA49|.106X._44XX98_._52XX65_._44XX99_.	TRUE	TRUE	1	24	49	17	17	0.585366	0.742424	0.682243	0.663895	0.73799	0.585366
14.49A.|49AX116|.|65XX107|.|4XA49|.|49XX99|.|52XX108|.|49AX99|.107X._104XX108_.|3XA49|.106X._44XX98_._52XX65_._44XX99_.	TRUE	TRUE	2	33	43	13	18	0.647059	0.767857	0.71028	0.707458	0.757353	0.680412
14.49A.|49AX116|.|65XX107|.|4XA49|.|49XX99|.|52XX108|.|49AX99|.107X._104XX108_.|3XA49|.106X._44XX98_._52XX65_._44XX99_.	TRUE	TRUE	3	18	54	8	27	0.4	0.870968	0.672897	0.635484	0.758244	0.507042
14.49A.|49AX116|.|65XX107|.|4XA49|.|49XX99|.|52XX108|.|49AX99|.107X._104XX108_.|3XA49|.106X._44XX98_._52XX65_._44XX99_.	TRUE	TRUE	4	21	52	15	19	0.525	0.776119	0.682243	0.65056	0.729851	0.552632
14.49A.|49AX116|.|65XX107|.|4XA49|.|49XX99|.|52XX108|.|49AX99|.107X._104XX108_.|3XA49|.106X._44XX98_._52XX65_._44XX99_.	TRUE	TRUE	5	24	51	19	13	0.648649	0.728571	0.700935	0.68861	0.725483	0.6
14.49A.|49AX116|.|65XX107|.|4XA49|.|49XX99|.|52XX108|.|49AX99|.107X._104XX108_.|3XA49|.106X._44XX98_._52XX65_._44XX99_.	TRUE	TRUE	6	17	53	16	21	0.447368	0.768116	0.654206	0.607742	0.670862	0.478873
14.49A.|49AX116|.|65XX107|.|4XA49|.|49XX99|.|52XX108|.|49AX99|.107X._104XX108_.|3XA49|.106X._44XX98_._52XX65_._44XX99_.	TRUE	TRUE	7	23	49	10	25	0.479167	0.830508	0.672897	0.654838	0.714513	0.567901
14.49A.|49AX116|.|65XX107|.|4XA49|.|49XX99|.|52XX108|.|49AX99|.107X._104XX108_.|3XA49|.106X._44XX98_._52XX65_._44XX99_.	TRUE	TRUE	8	17	54	16	20	0.459459	0.771429	0.663551	0.615444	0.701351	0.485714
14.49A.|49AX116|.|65XX107|.|4XA49|.|49XX99|.|52XX108|.|49AX99|.107X._104XX108_.|3XA49|.106X._44XX98_._52XX65_._44XX99_.	TRUE	TRUE	9	25	51	13	18	0.581395	0.796875	0.71028	0.689135	0.748001	0.617284
14.49A.|49AX116|.|65XX107|.|4XA49|.|49XX99|.|52XX108|.|49AX99|.107X._104XX108_.|3XA49|.106X._44XX98_._52XX65_._44XX99_.	TRUE	TRUE	10	22	53	11	26	0.458333	0.828125	0.669643	0.643229	0.787272	0.54321
14.49A.|49AX116|.|65XX107|.|4XA49|.|49XX99|.|52XX108|.|49AX99|.107X._104XX108_.|3XA49|.106X._44XX98_._52XX65_._44XX99_.	TRUE	TRUE	overall	224	509	138	204	0.523364	0.786708	0.68186	0.655036	0.733092	0.567089
15.49A.|49AX116|.|65XX107|.|4XA49|.|49XX99|.|52XX108|.|49AX99|.107X._104XX108_.|3XA49|.106X._44XX98_._52XX65_._44XX99_.|66XX107|.	TRUE	TRUE	1	24	49	17	17	0.585366	0.742424	0.682243	0.663895	0.738544	0.585366
15.49A.|49AX116|.|65XX107|.|4XA49|.|49XX99|.|52XX108|.|49AX99|.107X._104XX108_.|3XA49|.106X._44XX98_._52XX65_._44XX99_.|66XX107|.	TRUE	TRUE	2	33	44	12	18	0.647059	0.785714	0.719626	0.716387	0.764356	0.6875
15.49A.|49AX116|.|65XX107|.|4XA49|.|49XX99|.|52XX108|.|49AX99|.107X._104XX108_.|3XA49|.106X._44XX98_._52XX65_._44XX99_.|66XX107|.	TRUE	TRUE	3	18	55	7	27	0.4	0.887097	0.682243	0.643548	0.757885	0.514286
15.49A.|49AX116|.|65XX107|.|4XA49|.|49XX99|.|52XX108|.|49AX99|.107X._104XX108_.|3XA49|.106X._44XX98_._52XX65_._44XX99_.|66XX107|.	TRUE	TRUE	4	21	52	15	19	0.525	0.776119	0.682243	0.65056	0.733396	0.552632
15.49A.|49AX116|.|65XX107|.|4XA49|.|49XX99|.|52XX108|.|49AX99|.107X._104XX108_.|3XA49|.106X._44XX98_._52XX65_._44XX99_.|66XX107|.	TRUE	TRUE	5	24	51	19	13	0.648649	0.728571	0.700935	0.68861	0.723166	0.6
15.49A.|49AX116|.|65XX107|.|4XA49|.|49XX99|.|52XX108|.|49AX99|.107X._104XX108_.|3XA49|.106X._44XX98_._52XX65_._44XX99_.|66XX107|.	TRUE	TRUE	6	17	53	16	21	0.447368	0.768116	0.654206	0.607742	0.672197	0.478873
15.49A.|49AX116|.|65XX107|.|4XA49|.|49XX99|.|52XX108|.|49AX99|.107X._104XX108_.|3XA49|.106X._44XX98_._52XX65_._44XX99_.|66XX107|.	TRUE	TRUE	7	23	49	10	25	0.479167	0.830508	0.672897	0.654838	0.725106	0.567901
15.49A.|49AX116|.|65XX107|.|4XA49|.|49XX99|.|52XX108|.|49AX99|.107X._104XX108_.|3XA49|.106X._44XX98_._52XX65_._44XX99_.|66XX107|.	TRUE	TRUE	8	17	56	14	20	0.459459	0.8	0.682243	0.62973	0.705212	0.5
15.49A.|49AX116|.|65XX107|.|4XA49|.|49XX99|.|52XX108|.|49AX99|.107X._104XX108_.|3XA49|.106X._44XX98_._52XX65_._44XX99_.|66XX107|.	TRUE	TRUE	9	25	51	13	18	0.581395	0.796875	0.71028	0.689135	0.751453	0.617284
15.49A.|49AX116|.|65XX107|.|4XA49|.|49XX99|.|52XX108|.|49AX99|.107X._104XX108_.|3XA49|.106X._44XX98_._52XX65_._44XX99_.|66XX107|.	TRUE	TRUE	10	22	53	11	26	0.458333	0.828125	0.669643	0.643229	0.798991	0.54321
15.49A.|49AX116|.|65XX107|.|4XA49|.|49XX99|.|52XX108|.|49AX99|.107X._104XX108_.|3XA49|.106X._44XX98_._52XX65_._44XX99_.|66XX107|.	TRUE	TRUE	overall	224	513	134	204	0.523364	0.79289	0.685581	0.658127	0.737031	0.569975
16.49A.|49AX116|.|65XX107|.|4XA49|.|49XX99|.|52XX108|.|49AX99|.107X._104XX108_.|3XA49|.106X._44XX98_._52XX65_._44XX99_.|66XX107|._54XX58_.	TRUE	TRUE	1	26	50	16	15	0.634146	0.757576	0.71028	0.695861	0.745196	0.626506
16.49A.|49AX116|.|65XX107|.|4XA49|.|49XX99|.|52XX108|.|49AX99|.107X._104XX108_.|3XA49|.106X._44XX98_._52XX65_._44XX99_.|66XX107|._54XX58_.	TRUE	TRUE	2	35	41	15	16	0.686275	0.732143	0.71028	0.709209	0.777836	0.693069
16.49A.|49AX116|.|65XX107|.|4XA49|.|49XX99|.|52XX108|.|49AX99|.107X._104XX108_.|3XA49|.106X._44XX98_._52XX65_._44XX99_.|66XX107|._54XX58_.	TRUE	TRUE	3	27	52	10	18	0.6	0.83871	0.738318	0.719355	0.821147	0.658537
16.49A.|49AX116|.|65XX107|.|4XA49|.|49XX99|.|52XX108|.|49AX99|.107X._104XX108_.|3XA49|.106X._44XX98_._52XX65_._44XX99_.|66XX107|._54XX58_.	TRUE	TRUE	4	24	53	14	16	0.6	0.791045	0.719626	0.695522	0.813993	0.615385
16.49A.|49AX116|.|65XX107|.|4XA49|.|49XX99|.|52XX108|.|49AX99|.107X._104XX108_.|3XA49|.106X._44XX98_._52XX65_._44XX99_.|66XX107|._54XX58_.	TRUE	TRUE	5	24	53	17	13	0.648649	0.757143	0.719626	0.702896	0.766409	0.615385
16.49A.|49AX116|.|65XX107|.|4XA49|.|49XX99|.|52XX108|.|49AX99|.107X._104XX108_.|3XA49|.106X._44XX98_._52XX65_._44XX99_.|66XX107|._54XX58_.	TRUE	TRUE	6	23	51	18	15	0.605263	0.73913	0.691589	0.672197	0.744661	0.582278
16.49A.|49AX116|.|65XX107|.|4XA49|.|49XX99|.|52XX108|.|49AX99|.107X._104XX108_.|3XA49|.106X._44XX98_._52XX65_._44XX99_.|66XX107|._54XX58_.	TRUE	TRUE	7	25	48	11	23	0.520833	0.813559	0.682243	0.667196	0.751942	0.595238
16.49A.|49AX116|.|65XX107|.|4XA49|.|49XX99|.|52XX108|.|49AX99|.107X._104XX108_.|3XA49|.106X._44XX98_._52XX65_._44XX99_.|66XX107|._54XX58_.	TRUE	TRUE	8	20	50	20	17	0.540541	0.714286	0.654206	0.627413	0.723166	0.519481
16.49A.|49AX116|.|65XX107|.|4XA49|.|49XX99|.|52XX108|.|49AX99|.107X._104XX108_.|3XA49|.106X._44XX98_._52XX65_._44XX99_.|66XX107|._54XX58_.	TRUE	TRUE	9	23	53	11	20	0.534884	0.828125	0.71028	0.681504	0.735283	0.597403
16.49A.|49AX116|.|65XX107|.|4XA49|.|49XX99|.|52XX108|.|49AX99|.107X._104XX108_.|3XA49|.106X._44XX98_._52XX65_._44XX99_.|66XX107|._54XX58_.	TRUE	TRUE	10	23	58	6	25	0.479167	0.90625	0.723214	0.692708	0.842448	0.597403
16.49A.|49AX116|.|65XX107|.|4XA49|.|49XX99|.|52XX108|.|49AX99|.107X._104XX108_.|3XA49|.106X._44XX98_._52XX65_._44XX99_.|66XX107|._54XX58_.	TRUE	TRUE	overall	250	509	138	178	0.584112	0.786708	0.706047	0.68541	0.772208	0.612745
17.49A.|49AX116|.|65XX107|.|4XA49|.|49XX99|.|52XX108|.|49AX99|.107X._104XX108_.|3XA49|.106X._44XX98_._52XX65_._44XX99_.|66XX107|._54XX58_._1XH108_.	TRUE	TRUE	1	27	50	16	14	0.658537	0.757576	0.719626	0.708056	0.75388	0.642857
17.49A.|49AX116|.|65XX107|.|4XA49|.|49XX99|.|52XX108|.|49AX99|.107X._104XX108_.|3XA49|.106X._44XX98_._52XX65_._44XX99_.|66XX107|._54XX58_._1XH108_.	TRUE	TRUE	2	35	40	16	16	0.686275	0.714286	0.700935	0.70028	0.783438	0.686275
17.49A.|49AX116|.|65XX107|.|4XA49|.|49XX99|.|52XX108|.|49AX99|.107X._104XX108_.|3XA49|.106X._44XX98_._52XX65_._44XX99_.|66XX107|._54XX58_._1XH108_.	TRUE	TRUE	3	25	51	11	20	0.555556	0.822581	0.71028	0.689068	0.81129	0.617284
17.49A.|49AX116|.|65XX107|.|4XA49|.|49XX99|.|52XX108|.|49AX99|.107X._104XX108_.|3XA49|.106X._44XX98_._52XX65_._44XX99_.|66XX107|._54XX58_._1XH108_.	TRUE	TRUE	4	25	53	14	15	0.625	0.791045	0.728972	0.708022	0.828731	0.632911
17.49A.|49AX116|.|65XX107|.|4XA49|.|49XX99|.|52XX108|.|49AX99|.107X._104XX108_.|3XA49|.106X._44XX98_._52XX65_._44XX99_.|66XX107|._54XX58_._1XH108_.	TRUE	TRUE	5	23	51	19	14	0.621622	0.728571	0.691589	0.675097	0.78417	0.582278
17.49A.|49AX116|.|65XX107|.|4XA49|.|49XX99|.|52XX108|.|49AX99|.107X._104XX108_.|3XA49|.106X._44XX98_._52XX65_._44XX99_.|66XX107|._54XX58_._1XH108_.	TRUE	TRUE	6	23	51	18	15	0.605263	0.73913	0.691589	0.672197	0.753432	0.582278
17.49A.|49AX116|.|65XX107|.|4XA49|.|49XX99|.|52XX108|.|49AX99|.107X._104XX108_.|3XA49|.106X._44XX98_._52XX65_._44XX99_.|66XX107|._54XX58_._1XH108_.	TRUE	TRUE	7	28	45	14	20	0.583333	0.762712	0.682243	0.673023	0.771716	0.622222
17.49A.|49AX116|.|65XX107|.|4XA49|.|49XX99|.|52XX108|.|49AX99|.107X._104XX108_.|3XA49|.106X._44XX98_._52XX65_._44XX99_.|66XX107|._54XX58_._1XH108_.	TRUE	TRUE	8	21	50	20	16	0.567568	0.714286	0.663551	0.640927	0.726255	0.538462
17.49A.|49AX116|.|65XX107|.|4XA49|.|49XX99|.|52XX108|.|49AX99|.107X._104XX108_.|3XA49|.106X._44XX98_._52XX65_._44XX99_.|66XX107|._54XX58_._1XH108_.	TRUE	TRUE	9	23	52	12	20	0.534884	0.8125	0.700935	0.673692	0.725472	0.589744
17.49A.|49AX116|.|65XX107|.|4XA49|.|49XX99|.|52XX108|.|49AX99|.107X._104XX108_.|3XA49|.106X._44XX98_._52XX65_._44XX99_.|66XX107|._54XX58_._1XH108_.	TRUE	TRUE	10	24	59	5	24	0.5	0.921875	0.741071	0.710938	0.847819	0.623377
17.49A.|49AX116|.|65XX107|.|4XA49|.|49XX99|.|52XX108|.|49AX99|.107X._104XX108_.|3XA49|.106X._44XX98_._52XX65_._44XX99_.|66XX107|._54XX58_._1XH108_.	TRUE	TRUE	overall	254	502	145	174	0.593458	0.775889	0.703256	0.684673	0.778621	0.614268
18.49A.|49AX116|.|65XX107|.|4XA49|.|49XX99|.|52XX108|.|49AX99|.107X._104XX108_.|3XA49|.106X._44XX98_._52XX65_._44XX99_.|66XX107|._54XX58_._1XH108_.|49XX116|.	TRUE	TRUE	1	26	50	16	15	0.634146	0.757576	0.71028	0.695861	0.75037	0.626506
18.49A.|49AX116|.|65XX107|.|4XA49|.|49XX99|.|52XX108|.|49AX99|.107X._104XX108_.|3XA49|.106X._44XX98_._52XX65_._44XX99_.|66XX107|._54XX58_._1XH108_.|49XX116|.	TRUE	TRUE	2	35	40	16	16	0.686275	0.714286	0.700935	0.70028	0.795343	0.686275
18.49A.|49AX116|.|65XX107|.|4XA49|.|49XX99|.|52XX108|.|49AX99|.107X._104XX108_.|3XA49|.106X._44XX98_._52XX65_._44XX99_.|66XX107|._54XX58_._1XH108_.|49XX116|.	TRUE	TRUE	3	26	51	11	19	0.577778	0.822581	0.719626	0.700179	0.806989	0.634146
18.49A.|49AX116|.|65XX107|.|4XA49|.|49XX99|.|52XX108|.|49AX99|.107X._104XX108_.|3XA49|.106X._44XX98_._52XX65_._44XX99_.|66XX107|._54XX58_._1XH108_.|49XX116|.	TRUE	TRUE	4	25	52	15	15	0.625	0.776119	0.719626	0.70056	0.827239	0.625
18.49A.|49AX116|.|65XX107|.|4XA49|.|49XX99|.|52XX108|.|49AX99|.107X._104XX108_.|3XA49|.106X._44XX98_._52XX65_._44XX99_.|66XX107|._54XX58_._1XH108_.|49XX116|.	TRUE	TRUE	5	24	54	16	13	0.648649	0.771429	0.728972	0.710039	0.794788	0.623377
18.49A.|49AX116|.|65XX107|.|4XA49|.|49XX99|.|52XX108|.|49AX99|.107X._104XX108_.|3XA49|.106X._44XX98_._52XX65_._44XX99_.|66XX107|._54XX58_._1XH108_.|49XX116|.	TRUE	TRUE	6	22	52	17	16	0.578947	0.753623	0.691589	0.666285	0.763349	0.571429
18.49A.|49AX116|.|65XX107|.|4XA49|.|49XX99|.|52XX108|.|49AX99|.107X._104XX108_.|3XA49|.106X._44XX98_._52XX65_._44XX99_.|66XX107|._54XX58_._1XH108_.|49XX116|.	TRUE	TRUE	7	28	45	14	20	0.583333	0.762712	0.682243	0.673023	0.773482	0.622222
18.49A.|49AX116|.|65XX107|.|4XA49|.|49XX99|.|52XX108|.|49AX99|.107X._104XX108_.|3XA49|.106X._44XX98_._52XX65_._44XX99_.|66XX107|._54XX58_._1XH108_.|49XX116|.	TRUE	TRUE	8	20	49	21	17	0.540541	0.7	0.64486	0.62027	0.715058	0.512821
18.49A.|49AX116|.|65XX107|.|4XA49|.|49XX99|.|52XX108|.|49AX99|.107X._104XX108_.|3XA49|.106X._44XX98_._52XX65_._44XX99_.|66XX107|._54XX58_._1XH108_.|49XX116|.	TRUE	TRUE	9	23	53	11	20	0.534884	0.828125	0.71028	0.681504	0.724019	0.597403
18.49A.|49AX116|.|65XX107|.|4XA49|.|49XX99|.|52XX108|.|49AX99|.107X._104XX108_.|3XA49|.106X._44XX98_._52XX65_._44XX99_.|66XX107|._54XX58_._1XH108_.|49XX116|.	TRUE	TRUE	10	25	59	5	23	0.520833	0.921875	0.75	0.721354	0.853353	0.641026
18.49A.|49AX116|.|65XX107|.|4XA49|.|49XX99|.|52XX108|.|49AX99|.107X._104XX108_.|3XA49|.106X._44XX98_._52XX65_._44XX99_.|66XX107|._54XX58_._1XH108_.|49XX116|.	TRUE	TRUE	overall	254	505	142	174	0.593458	0.780526	0.706047	0.686992	0.780399	0.616505
19.49A.|49AX116|.|65XX107|.|4XA49|.|49XX99|.|52XX108|.|49AX99|.107X._104XX108_.|3XA49|.106X._44XX98_._52XX65_._44XX99_.|66XX107|._54XX58_._1XH108_.|49XX116|.108H.	TRUE	TRUE	1	27	50	16	14	0.658537	0.757576	0.719626	0.708056	0.759054	0.642857
19.49A.|49AX116|.|65XX107|.|4XA49|.|49XX99|.|52XX108|.|49AX99|.107X._104XX108_.|3XA49|.106X._44XX98_._52XX65_._44XX99_.|66XX107|._54XX58_._1XH108_.|49XX116|.108H.	TRUE	TRUE	2	34	42	14	17	0.666667	0.75	0.71028	0.708333	0.795343	0.686869
19.49A.|49AX116|.|65XX107|.|4XA49|.|49XX99|.|52XX108|.|49AX99|.107X._104XX108_.|3XA49|.106X._44XX98_._52XX65_._44XX99_.|66XX107|._54XX58_._1XH108_.|49XX116|.108H.	TRUE	TRUE	3	28	51	11	17	0.622222	0.822581	0.738318	0.722401	0.806989	0.666667
19.49A.|49AX116|.|65XX107|.|4XA49|.|49XX99|.|52XX108|.|49AX99|.107X._104XX108_.|3XA49|.106X._44XX98_._52XX65_._44XX99_.|66XX107|._54XX58_._1XH108_.|49XX116|.108H.	TRUE	TRUE	4	25	52	15	15	0.625	0.776119	0.719626	0.70056	0.825187	0.625
19.49A.|49AX116|.|65XX107|.|4XA49|.|49XX99|.|52XX108|.|49AX99|.107X._104XX108_.|3XA49|.106X._44XX98_._52XX65_._44XX99_.|66XX107|._54XX58_._1XH108_.|49XX116|.108H.	TRUE	TRUE	5	24	53	17	13	0.648649	0.757143	0.719626	0.702896	0.792278	0.615385
19.49A.|49AX116|.|65XX107|.|4XA49|.|49XX99|.|52XX108|.|49AX99|.107X._104XX108_.|3XA49|.106X._44XX98_._52XX65_._44XX99_.|66XX107|._54XX58_._1XH108_.|49XX116|.108H.	TRUE	TRUE	6	21	51	18	17	0.552632	0.73913	0.672897	0.645881	0.762586	0.545455
19.49A.|49AX116|.|65XX107|.|4XA49|.|49XX99|.|52XX108|.|49AX99|.107X._104XX108_.|3XA49|.106X._44XX98_._52XX65_._44XX99_.|66XX107|._54XX58_._1XH108_.|49XX116|.108H.	TRUE	TRUE	7	29	46	13	19	0.604167	0.779661	0.700935	0.691914	0.774541	0.644444
19.49A.|49AX116|.|65XX107|.|4XA49|.|49XX99|.|52XX108|.|49AX99|.107X._104XX108_.|3XA49|.106X._44XX98_._52XX65_._44XX99_.|66XX107|._54XX58_._1XH108_.|49XX116|.108H.	TRUE	TRUE	8	21	50	20	16	0.567568	0.714286	0.663551	0.640927	0.727027	0.538462
19.49A.|49AX116|.|65XX107|.|4XA49|.|49XX99|.|52XX108|.|49AX99|.107X._104XX108_.|3XA49|.106X._44XX98_._52XX65_._44XX99_.|66XX107|._54XX58_._1XH108_.|49XX116|.108H.	TRUE	TRUE	9	22	51	13	21	0.511628	0.796875	0.682243	0.654251	0.71984	0.564103
19.49A.|49AX116|.|65XX107|.|4XA49|.|49XX99|.|52XX108|.|49AX99|.107X._104XX108_.|3XA49|.106X._44XX98_._52XX65_._44XX99_.|66XX107|._54XX58_._1XH108_.|49XX116|.108H.	TRUE	TRUE	10	24	59	5	24	0.5	0.921875	0.741071	0.710938	0.847819	0.623377
19.49A.|49AX116|.|65XX107|.|4XA49|.|49XX99|.|52XX108|.|49AX99|.107X._104XX108_.|3XA49|.106X._44XX98_._52XX65_._44XX99_.|66XX107|._54XX58_._1XH108_.|49XX116|.108H.	TRUE	TRUE	overall	255	505	142	173	0.595794	0.780526	0.706977	0.68816	0.781066	0.618182
20.49A.|49AX116|.|65XX107|.|4XA49|.|49XX99|.|52XX108|.|49AX99|.107X._104XX108_.|3XA49|.106X._44XX98_._52XX65_._44XX99_.|66XX107|._54XX58_._1XH108_.|49XX116|.108H._44HX96_.	TRUE	TRUE	1	27	48	18	14	0.658537	0.727273	0.700935	0.692905	0.757391	0.627907
20.49A.|49AX116|.|65XX107|.|4XA49|.|49XX99|.|52XX108|.|49AX99|.107X._104XX108_.|3XA49|.106X._44XX98_._52XX65_._44XX99_.|66XX107|._54XX58_._1XH108_.|49XX116|.108H._44HX96_.	TRUE	TRUE	2	34	42	14	17	0.666667	0.75	0.71028	0.708333	0.793417	0.686869
20.49A.|49AX116|.|65XX107|.|4XA49|.|49XX99|.|52XX108|.|49AX99|.107X._104XX108_.|3XA49|.106X._44XX98_._52XX65_._44XX99_.|66XX107|._54XX58_._1XH108_.|49XX116|.108H._44HX96_.	TRUE	TRUE	3	26	51	11	19	0.577778	0.822581	0.719626	0.700179	0.803226	0.634146
20.49A.|49AX116|.|65XX107|.|4XA49|.|49XX99|.|52XX108|.|49AX99|.107X._104XX108_.|3XA49|.106X._44XX98_._52XX65_._44XX99_.|66XX107|._54XX58_._1XH108_.|49XX116|.108H._44HX96_.	TRUE	TRUE	4	25	51	16	15	0.625	0.761194	0.71028	0.693097	0.822201	0.617284
20.49A.|49AX116|.|65XX107|.|4XA49|.|49XX99|.|52XX108|.|49AX99|.107X._104XX108_.|3XA49|.106X._44XX98_._52XX65_._44XX99_.|66XX107|._54XX58_._1XH108_.|49XX116|.108H._44HX96_.	TRUE	TRUE	5	25	53	17	12	0.675676	0.757143	0.728972	0.716409	0.798842	0.632911
20.49A.|49AX116|.|65XX107|.|4XA49|.|49XX99|.|52XX108|.|49AX99|.107X._104XX108_.|3XA49|.106X._44XX98_._52XX65_._44XX99_.|66XX107|._54XX58_._1XH108_.|49XX116|.108H._44HX96_.	TRUE	TRUE	6	22	54	15	16	0.578947	0.782609	0.71028	0.680778	0.778986	0.586667
20.49A.|49AX116|.|65XX107|.|4XA49|.|49XX99|.|52XX108|.|49AX99|.107X._104XX108_.|3XA49|.106X._44XX98_._52XX65_._44XX99_.|66XX107|._54XX58_._1XH108_.|49XX116|.108H._44HX96_.	TRUE	TRUE	7	28	45	14	20	0.583333	0.762712	0.682243	0.673023	0.778778	0.622222
20.49A.|49AX116|.|65XX107|.|4XA49|.|49XX99|.|52XX108|.|49AX99|.107X._104XX108_.|3XA49|.106X._44XX98_._52XX65_._44XX99_.|66XX107|._54XX58_._1XH108_.|49XX116|.108H._44HX96_.	TRUE	TRUE	8	21	50	20	16	0.567568	0.714286	0.663551	0.640927	0.726255	0.538462
20.49A.|49AX116|.|65XX107|.|4XA49|.|49XX99|.|52XX108|.|49AX99|.107X._104XX108_.|3XA49|.106X._44XX98_._52XX65_._44XX99_.|66XX107|._54XX58_._1XH108_.|49XX116|.108H._44HX96_.	TRUE	TRUE	9	25	52	12	18	0.581395	0.8125	0.719626	0.696948	0.719113	0.625
20.49A.|49AX116|.|65XX107|.|4XA49|.|49XX99|.|52XX108|.|49AX99|.107X._104XX108_.|3XA49|.106X._44XX98_._52XX65_._44XX99_.|66XX107|._54XX58_._1XH108_.|49XX116|.108H._44HX96_.	TRUE	TRUE	10	25	59	5	23	0.520833	0.921875	0.75	0.721354	0.850586	0.641026
20.49A.|49AX116|.|65XX107|.|4XA49|.|49XX99|.|52XX108|.|49AX99|.107X._104XX108_.|3XA49|.106X._44XX98_._52XX65_._44XX99_.|66XX107|._54XX58_._1XH108_.|49XX116|.108H._44HX96_.	TRUE	TRUE	overall	258	505	142	170	0.602804	0.780526	0.709767	0.691665	0.78288	0.623188
21.49A.|49AX116|.|65XX107|.|4XA49|.|49XX99|.|52XX108|.|49AX99|.107X._104XX108_.|3XA49|.106X._44XX98_._52XX65_._44XX99_.|66XX107|._54XX58_._1XH108_.|49XX116|.108H._44HX96_._44XX97_.	TRUE	TRUE	1	26	50	16	15	0.634146	0.757576	0.71028	0.695861	0.742424	0.626506
21.49A.|49AX116|.|65XX107|.|4XA49|.|49XX99|.|52XX108|.|49AX99|.107X._104XX108_.|3XA49|.106X._44XX98_._52XX65_._44XX99_.|66XX107|._54XX58_._1XH108_.|49XX116|.108H._44HX96_._44XX97_.	TRUE	TRUE	2	34	43	13	17	0.666667	0.767857	0.719626	0.717262	0.803922	0.693878
21.49A.|49AX116|.|65XX107|.|4XA49|.|49XX99|.|52XX108|.|49AX99|.107X._104XX108_.|3XA49|.106X._44XX98_._52XX65_._44XX99_.|66XX107|._54XX58_._1XH108_.|49XX116|.108H._44HX96_._44XX97_.	TRUE	TRUE	3	26	54	8	19	0.577778	0.870968	0.747664	0.724373	0.8181	0.658228
21.49A.|49AX116|.|65XX107|.|4XA49|.|49XX99|.|52XX108|.|49AX99|.107X._104XX108_.|3XA49|.106X._44XX98_._52XX65_._44XX99_.|66XX107|._54XX58_._1XH108_.|49XX116|.108H._44HX96_._44XX97_.	TRUE	TRUE	4	28	52	15	12	0.7	0.776119	0.747664	0.73806	0.831343	0.674699
21.49A.|49AX116|.|65XX107|.|4XA49|.|49XX99|.|52XX108|.|49AX99|.107X._104XX108_.|3XA49|.106X._44XX98_._52XX65_._44XX99_.|66XX107|._54XX58_._1XH108_.|49XX116|.108H._44HX96_._44XX97_.	TRUE	TRUE	5	27	51	19	10	0.72973	0.728571	0.728972	0.729151	0.794402	0.650602
21.49A.|49AX116|.|65XX107|.|4XA49|.|49XX99|.|52XX108|.|49AX99|.107X._104XX108_.|3XA49|.106X._44XX98_._52XX65_._44XX99_.|66XX107|._54XX58_._1XH108_.|49XX116|.108H._44HX96_._44XX97_.	TRUE	TRUE	6	23	52	17	15	0.605263	0.753623	0.700935	0.679443	0.79386	0.589744
21.49A.|49AX116|.|65XX107|.|4XA49|.|49XX99|.|52XX108|.|49AX99|.107X._104XX108_.|3XA49|.106X._44XX98_._52XX65_._44XX99_.|66XX107|._54XX58_._1XH108_.|49XX116|.108H._44HX96_._44XX97_.	TRUE	TRUE	7	29	45	14	19	0.604167	0.762712	0.691589	0.683439	0.791314	0.637363
21.49A.|49AX116|.|65XX107|.|4XA49|.|49XX99|.|52XX108|.|49AX99|.107X._104XX108_.|3XA49|.106X._44XX98_._52XX65_._44XX99_.|66XX107|._54XX58_._1XH108_.|49XX116|.108H._44HX96_._44XX97_.	TRUE	TRUE	8	19	49	21	18	0.513514	0.7	0.635514	0.606757	0.704633	0.493506
21.49A.|49AX116|.|65XX107|.|4XA49|.|49XX99|.|52XX108|.|49AX99|.107X._104XX108_.|3XA49|.106X._44XX98_._52XX65_._44XX99_.|66XX107|._54XX58_._1XH108_.|49XX116|.108H._44HX96_._44XX97_.	TRUE	TRUE	9	26	45	19	17	0.604651	0.703125	0.663551	0.653888	0.698219	0.590909
21.49A.|49AX116|.|65XX107|.|4XA49|.|49XX99|.|52XX108|.|49AX99|.107X._104XX108_.|3XA49|.106X._44XX98_._52XX65_._44XX99_.|66XX107|._54XX58_._1XH108_.|49XX116|.108H._44HX96_._44XX97_.	TRUE	TRUE	10	26	59	5	22	0.541667	0.921875	0.758929	0.731771	0.831055	0.658228
21.49A.|49AX116|.|65XX107|.|4XA49|.|49XX99|.|52XX108|.|49AX99|.107X._104XX108_.|3XA49|.106X._44XX98_._52XX65_._44XX99_.|66XX107|._54XX58_._1XH108_.|49XX116|.108H._44HX96_._44XX97_.	TRUE	TRUE	overall	264	500	147	164	0.616822	0.772798	0.710698	0.69481	0.780927	0.629321
22.49A.|49AX116|.|65XX107|.|4XA49|.|49XX99|.|52XX108|.|49AX99|.107X._104XX108_.|3XA49|.106X._44XX98_._52XX65_._44XX99_.|66XX107|._54XX58_._1XH108_.|49XX116|.108H._44HX96_._44XX97_.78X.	TRUE	TRUE	1	25	50	16	16	0.609756	0.757576	0.700935	0.683666	0.75	0.609756
22.49A.|49AX116|.|65XX107|.|4XA49|.|49XX99|.|52XX108|.|49AX99|.107X._104XX108_.|3XA49|.106X._44XX98_._52XX65_._44XX99_.|66XX107|._54XX58_._1XH108_.|49XX116|.108H._44HX96_._44XX97_.78X.	TRUE	TRUE	2	34	42	14	17	0.666667	0.75	0.71028	0.708333	0.806197	0.686869
22.49A.|49AX116|.|65XX107|.|4XA49|.|49XX99|.|52XX108|.|49AX99|.107X._104XX108_.|3XA49|.106X._44XX98_._52XX65_._44XX99_.|66XX107|._54XX58_._1XH108_.|49XX116|.108H._44HX96_._44XX97_.78X.	TRUE	TRUE	3	26	52	10	19	0.577778	0.83871	0.728972	0.708244	0.817921	0.641975
22.49A.|49AX116|.|65XX107|.|4XA49|.|49XX99|.|52XX108|.|49AX99|.107X._104XX108_.|3XA49|.106X._44XX98_._52XX65_._44XX99_.|66XX107|._54XX58_._1XH108_.|49XX116|.108H._44HX96_._44XX97_.78X.	TRUE	TRUE	4	27	56	11	13	0.675	0.835821	0.775701	0.75541	0.828731	0.692308
22.49A.|49AX116|.|65XX107|.|4XA49|.|49XX99|.|52XX108|.|49AX99|.107X._104XX108_.|3XA49|.106X._44XX98_._52XX65_._44XX99_.|66XX107|._54XX58_._1XH108_.|49XX116|.108H._44HX96_._44XX97_.78X.	TRUE	TRUE	5	27	52	18	10	0.72973	0.742857	0.738318	0.736293	0.788031	0.658537
22.49A.|49AX116|.|65XX107|.|4XA49|.|49XX99|.|52XX108|.|49AX99|.107X._104XX108_.|3XA49|.106X._44XX98_._52XX65_._44XX99_.|66XX107|._54XX58_._1XH108_.|49XX116|.108H._44HX96_._44XX97_.78X.	TRUE	TRUE	6	24	51	18	14	0.631579	0.73913	0.700935	0.685355	0.802059	0.6
22.49A.|49AX116|.|65XX107|.|4XA49|.|49XX99|.|52XX108|.|49AX99|.107X._104XX108_.|3XA49|.106X._44XX98_._52XX65_._44XX99_.|66XX107|._54XX58_._1XH108_.|49XX116|.108H._44HX96_._44XX97_.78X.	TRUE	TRUE	7	28	48	11	20	0.583333	0.813559	0.71028	0.698446	0.793785	0.643678
22.49A.|49AX116|.|65XX107|.|4XA49|.|49XX99|.|52XX108|.|49AX99|.107X._104XX108_.|3XA49|.106X._44XX98_._52XX65_._44XX99_.|66XX107|._54XX58_._1XH108_.|49XX116|.108H._44HX96_._44XX97_.78X.	TRUE	TRUE	8	19	49	21	18	0.513514	0.7	0.635514	0.606757	0.705598	0.493506
22.49A.|49AX116|.|65XX107|.|4XA49|.|49XX99|.|52XX108|.|49AX99|.107X._104XX108_.|3XA49|.106X._44XX98_._52XX65_._44XX99_.|66XX107|._54XX58_._1XH108_.|49XX116|.108H._44HX96_._44XX97_.78X.	TRUE	TRUE	9	28	46	18	15	0.651163	0.71875	0.691589	0.684956	0.708576	0.629213
22.49A.|49AX116|.|65XX107|.|4XA49|.|49XX99|.|52XX108|.|49AX99|.107X._104XX108_.|3XA49|.106X._44XX98_._52XX65_._44XX99_.|66XX107|._54XX58_._1XH108_.|49XX116|.108H._44HX96_._44XX97_.78X.	TRUE	TRUE	10	25	59	5	23	0.520833	0.921875	0.75	0.721354	0.845866	0.641026
22.49A.|49AX116|.|65XX107|.|4XA49|.|49XX99|.|52XX108|.|49AX99|.107X._104XX108_.|3XA49|.106X._44XX98_._52XX65_._44XX99_.|66XX107|._54XX58_._1XH108_.|49XX116|.108H._44HX96_._44XX97_.78X.	TRUE	TRUE	overall	263	505	142	165	0.614486	0.780526	0.714419	0.697506	0.784677	0.631453
23.49A.|49AX116|.|65XX107|.|4XA49|.|49XX99|.|52XX108|.|49AX99|.107X._104XX108_.|3XA49|.106X._44XX98_._52XX65_._44XX99_.|66XX107|._54XX58_._1XH108_.|49XX116|.108H._44HX96_._44XX97_.78X.|52XX116|.	TRUE	TRUE	1	25	49	17	16	0.609756	0.742424	0.691589	0.67609	0.735218	0.60241
23.49A.|49AX116|.|65XX107|.|4XA49|.|49XX99|.|52XX108|.|49AX99|.107X._104XX108_.|3XA49|.106X._44XX98_._52XX65_._44XX99_.|66XX107|._54XX58_._1XH108_.|49XX116|.108H._44HX96_._44XX97_.78X.|52XX116|.	TRUE	TRUE	2	32	43	13	19	0.627451	0.767857	0.700935	0.697654	0.800595	0.666667
23.49A.|49AX116|.|65XX107|.|4XA49|.|49XX99|.|52XX108|.|49AX99|.107X._104XX108_.|3XA49|.106X._44XX98_._52XX65_._44XX99_.|66XX107|._54XX58_._1XH108_.|49XX116|.108H._44HX96_._44XX97_.78X.|52XX116|.	TRUE	TRUE	3	26	53	9	19	0.577778	0.854839	0.738318	0.716308	0.809677	0.65
23.49A.|49AX116|.|65XX107|.|4XA49|.|49XX99|.|52XX108|.|49AX99|.107X._104XX108_.|3XA49|.106X._44XX98_._52XX65_._44XX99_.|66XX107|._54XX58_._1XH108_.|49XX116|.108H._44HX96_._44XX97_.78X.|52XX116|.	TRUE	TRUE	4	27	55	12	13	0.675	0.820896	0.766355	0.747948	0.83209	0.683544
23.49A.|49AX116|.|65XX107|.|4XA49|.|49XX99|.|52XX108|.|49AX99|.107X._104XX108_.|3XA49|.106X._44XX98_._52XX65_._44XX99_.|66XX107|._54XX58_._1XH108_.|49XX116|.108H._44HX96_._44XX97_.78X.|52XX116|.	TRUE	TRUE	5	27	52	18	10	0.72973	0.742857	0.738318	0.736293	0.788996	0.658537
23.49A.|49AX116|.|65XX107|.|4XA49|.|49XX99|.|52XX108|.|49AX99|.107X._104XX108_.|3XA49|.106X._44XX98_._52XX65_._44XX99_.|66XX107|._54XX58_._1XH108_.|49XX116|.108H._44HX96_._44XX97_.78X.|52XX116|.	TRUE	TRUE	6	23	54	15	15	0.605263	0.782609	0.719626	0.693936	0.795195	0.605263
23.49A.|49AX116|.|65XX107|.|4XA49|.|49XX99|.|52XX108|.|49AX99|.107X._104XX108_.|3XA49|.106X._44XX98_._52XX65_._44XX99_.|66XX107|._54XX58_._1XH108_.|49XX116|.108H._44HX96_._44XX97_.78X.|52XX116|.	TRUE	TRUE	7	28	48	11	20	0.583333	0.813559	0.71028	0.698446	0.793785	0.643678
23.49A.|49AX116|.|65XX107|.|4XA49|.|49XX99|.|52XX108|.|49AX99|.107X._104XX108_.|3XA49|.106X._44XX98_._52XX65_._44XX99_.|66XX107|._54XX58_._1XH108_.|49XX116|.108H._44HX96_._44XX97_.78X.|52XX116|.	TRUE	TRUE	8	19	48	22	18	0.513514	0.685714	0.626168	0.599614	0.70695	0.487179
23.49A.|49AX116|.|65XX107|.|4XA49|.|49XX99|.|52XX108|.|49AX99|.107X._104XX108_.|3XA49|.106X._44XX98_._52XX65_._44XX99_.|66XX107|._54XX58_._1XH108_.|49XX116|.108H._44HX96_._44XX97_.78X.|52XX116|.	TRUE	TRUE	9	29	46	18	14	0.674419	0.71875	0.700935	0.696584	0.713481	0.644444
23.49A.|49AX116|.|65XX107|.|4XA49|.|49XX99|.|52XX108|.|49AX99|.107X._104XX108_.|3XA49|.106X._44XX98_._52XX65_._44XX99_.|66XX107|._54XX58_._1XH108_.|49XX116|.108H._44HX96_._44XX97_.78X.|52XX116|.	TRUE	TRUE	10	26	59	5	22	0.541667	0.921875	0.758929	0.731771	0.834473	0.658228
23.49A.|49AX116|.|65XX107|.|4XA49|.|49XX99|.|52XX108|.|49AX99|.107X._104XX108_.|3XA49|.106X._44XX98_._52XX65_._44XX99_.|66XX107|._54XX58_._1XH108_.|49XX116|.108H._44HX96_._44XX97_.78X.|52XX116|.	TRUE	TRUE	overall	262	507	140	166	0.61215	0.783617	0.715349	0.697883	0.781046	0.631325
24.49A.|49AX116|.|65XX107|.|4XA49|.|49XX99|.|52XX108|.|49AX99|.107X._104XX108_.|3XA49|.106X._44XX98_._52XX65_._44XX99_.|66XX107|._54XX58_._1XH108_.|49XX116|.108H._44HX96_._44XX97_.78X.|52XX116|.106N.	TRUE	TRUE	1	27	49	17	14	0.658537	0.742424	0.71028	0.70048	0.751109	0.635294
24.49A.|49AX116|.|65XX107|.|4XA49|.|49XX99|.|52XX108|.|49AX99|.107X._104XX108_.|3XA49|.106X._44XX98_._52XX65_._44XX99_.|66XX107|._54XX58_._1XH108_.|49XX116|.108H._44HX96_._44XX97_.78X.|52XX116|.106N.	TRUE	TRUE	2	36	41	15	15	0.705882	0.732143	0.719626	0.719013	0.814601	0.705882
24.49A.|49AX116|.|65XX107|.|4XA49|.|49XX99|.|52XX108|.|49AX99|.107X._104XX108_.|3XA49|.106X._44XX98_._52XX65_._44XX99_.|66XX107|._54XX58_._1XH108_.|49XX116|.108H._44HX96_._44XX97_.78X.|52XX116|.106N.	TRUE	TRUE	3	26	52	10	19	0.577778	0.83871	0.728972	0.708244	0.79767	0.641975
24.49A.|49AX116|.|65XX107|.|4XA49|.|49XX99|.|52XX108|.|49AX99|.107X._104XX108_.|3XA49|.106X._44XX98_._52XX65_._44XX99_.|66XX107|._54XX58_._1XH108_.|49XX116|.108H._44HX96_._44XX97_.78X.|52XX116|.106N.	TRUE	TRUE	4	26	56	11	14	0.65	0.835821	0.766355	0.74291	0.833955	0.675325
24.49A.|49AX116|.|65XX107|.|4XA49|.|49XX99|.|52XX108|.|49AX99|.107X._104XX108_.|3XA49|.106X._44XX98_._52XX65_._44XX99_.|66XX107|._54XX58_._1XH108_.|49XX116|.108H._44HX96_._44XX97_.78X.|52XX116|.106N.	TRUE	TRUE	5	25	51	19	12	0.675676	0.728571	0.71028	0.702124	0.776448	0.617284
24.49A.|49AX116|.|65XX107|.|4XA49|.|49XX99|.|52XX108|.|49AX99|.107X._104XX108_.|3XA49|.106X._44XX98_._52XX65_._44XX99_.|66XX107|._54XX58_._1XH108_.|49XX116|.108H._44HX96_._44XX97_.78X.|52XX116|.106N.	TRUE	TRUE	6	23	53	16	15	0.605263	0.768116	0.71028	0.68669	0.81312	0.597403
24.49A.|49AX116|.|65XX107|.|4XA49|.|49XX99|.|52XX108|.|49AX99|.107X._104XX108_.|3XA49|.106X._44XX98_._52XX65_._44XX99_.|66XX107|._54XX58_._1XH108_.|49XX116|.108H._44HX96_._44XX97_.78X.|52XX116|.106N.	TRUE	TRUE	7	28	47	12	20	0.583333	0.79661	0.700935	0.689972	0.794492	0.636364
24.49A.|49AX116|.|65XX107|.|4XA49|.|49XX99|.|52XX108|.|49AX99|.107X._104XX108_.|3XA49|.106X._44XX98_._52XX65_._44XX99_.|66XX107|._54XX58_._1XH108_.|49XX116|.108H._44HX96_._44XX97_.78X.|52XX116|.106N.	TRUE	TRUE	8	18	48	22	19	0.486486	0.685714	0.616822	0.5861	0.724324	0.467532
24.49A.|49AX116|.|65XX107|.|4XA49|.|49XX99|.|52XX108|.|49AX99|.107X._104XX108_.|3XA49|.106X._44XX98_._52XX65_._44XX99_.|66XX107|._54XX58_._1XH108_.|49XX116|.108H._44HX96_._44XX97_.78X.|52XX116|.106N.	TRUE	TRUE	9	30	43	21	13	0.697674	0.671875	0.682243	0.684775	0.707667	0.638298
24.49A.|49AX116|.|65XX107|.|4XA49|.|49XX99|.|52XX108|.|49AX99|.107X._104XX108_.|3XA49|.106X._44XX98_._52XX65_._44XX99_.|66XX107|._54XX58_._1XH108_.|49XX116|.108H._44HX96_._44XX97_.78X.|52XX116|.106N.	TRUE	TRUE	10	26	58	6	22	0.541667	0.90625	0.75	0.723958	0.8361	0.65
24.49A.|49AX116|.|65XX107|.|4XA49|.|49XX99|.|52XX108|.|49AX99|.107X._104XX108_.|3XA49|.106X._44XX98_._52XX65_._44XX99_.|66XX107|._54XX58_._1XH108_.|49XX116|.108H._44HX96_._44XX97_.78X.|52XX116|.106N.	TRUE	TRUE	overall	265	498	149	163	0.619159	0.769706	0.709767	0.694433	0.784949	0.629454
25.49A.|49AX116|.|65XX107|.|4XA49|.|49XX99|.|52XX108|.|49AX99|.107X._104XX108_.|3XA49|.106X._44XX98_._52XX65_._44XX99_.|66XX107|._54XX58_._1XH108_.|49XX116|.108H._44HX96_._44XX97_.78X.|52XX116|.106N._42XX52_.	TRUE	TRUE	1	27	48	18	14	0.658537	0.727273	0.700935	0.692905	0.739653	0.627907
25.49A.|49AX116|.|65XX107|.|4XA49|.|49XX99|.|52XX108|.|49AX99|.107X._104XX108_.|3XA49|.106X._44XX98_._52XX65_._44XX99_.|66XX107|._54XX58_._1XH108_.|49XX116|.108H._44HX96_._44XX97_.78X.|52XX116|.106N._42XX52_.	TRUE	TRUE	2	33	44	12	18	0.647059	0.785714	0.719626	0.716387	0.811099	0.6875
25.49A.|49AX116|.|65XX107|.|4XA49|.|49XX99|.|52XX108|.|49AX99|.107X._104XX108_.|3XA49|.106X._44XX98_._52XX65_._44XX99_.|66XX107|._54XX58_._1XH108_.|49XX116|.108H._44HX96_._44XX97_.78X.|52XX116|.106N._42XX52_.	TRUE	TRUE	3	26	52	10	19	0.577778	0.83871	0.728972	0.708244	0.795161	0.641975
25.49A.|49AX116|.|65XX107|.|4XA49|.|49XX99|.|52XX108|.|49AX99|.107X._104XX108_.|3XA49|.106X._44XX98_._52XX65_._44XX99_.|66XX107|._54XX58_._1XH108_.|49XX116|.108H._44HX96_._44XX97_.78X.|52XX116|.106N._42XX52_.	TRUE	TRUE	4	28	56	11	12	0.7	0.835821	0.785047	0.76791	0.838806	0.708861
25.49A.|49AX116|.|65XX107|.|4XA49|.|49XX99|.|52XX108|.|49AX99|.107X._104XX108_.|3XA49|.106X._44XX98_._52XX65_._44XX99_.|66XX107|._54XX58_._1XH108_.|49XX116|.108H._44HX96_._44XX97_.78X.|52XX116|.106N._42XX52_.	TRUE	TRUE	5	25	51	19	12	0.675676	0.728571	0.71028	0.702124	0.784749	0.617284
25.49A.|49AX116|.|65XX107|.|4XA49|.|49XX99|.|52XX108|.|49AX99|.107X._104XX108_.|3XA49|.106X._44XX98_._52XX65_._44XX99_.|66XX107|._54XX58_._1XH108_.|49XX116|.108H._44HX96_._44XX97_.78X.|52XX116|.106N._42XX52_.	TRUE	TRUE	6	24	51	18	14	0.631579	0.73913	0.700935	0.685355	0.803966	0.6
25.49A.|49AX116|.|65XX107|.|4XA49|.|49XX99|.|52XX108|.|49AX99|.107X._104XX108_.|3XA49|.106X._44XX98_._52XX65_._44XX99_.|66XX107|._54XX58_._1XH108_.|49XX116|.108H._44HX96_._44XX97_.78X.|52XX116|.106N._42XX52_.	TRUE	TRUE	7	25	48	11	23	0.520833	0.813559	0.682243	0.667196	0.795551	0.595238
25.49A.|49AX116|.|65XX107|.|4XA49|.|49XX99|.|52XX108|.|49AX99|.107X._104XX108_.|3XA49|.106X._44XX98_._52XX65_._44XX99_.|66XX107|._54XX58_._1XH108_.|49XX116|.108H._44HX96_._44XX97_.78X.|52XX116|.106N._42XX52_.	TRUE	TRUE	8	19	47	23	18	0.513514	0.671429	0.616822	0.592471	0.727992	0.481013
25.49A.|49AX116|.|65XX107|.|4XA49|.|49XX99|.|52XX108|.|49AX99|.107X._104XX108_.|3XA49|.106X._44XX98_._52XX65_._44XX99_.|66XX107|._54XX58_._1XH108_.|49XX116|.108H._44HX96_._44XX97_.78X.|52XX116|.106N._42XX52_.	TRUE	TRUE	9	25	50	14	18	0.581395	0.78125	0.700935	0.681323	0.724746	0.609756
25.49A.|49AX116|.|65XX107|.|4XA49|.|49XX99|.|52XX108|.|49AX99|.107X._104XX108_.|3XA49|.106X._44XX98_._52XX65_._44XX99_.|66XX107|._54XX58_._1XH108_.|49XX116|.108H._44HX96_._44XX97_.78X.|52XX116|.106N._42XX52_.	TRUE	TRUE	10	26	56	8	22	0.541667	0.875	0.732143	0.708333	0.81722	0.634146
25.49A.|49AX116|.|65XX107|.|4XA49|.|49XX99|.|52XX108|.|49AX99|.107X._104XX108_.|3XA49|.106X._44XX98_._52XX65_._44XX99_.|66XX107|._54XX58_._1XH108_.|49XX116|.108H._44HX96_._44XX97_.78X.|52XX116|.106N._42XX52_.	TRUE	TRUE	overall	258	503	144	170	0.602804	0.777434	0.707907	0.690119	0.783894	0.621687
26.49A.|49AX116|.|65XX107|.|4XA49|.|49XX99|.|52XX108|.|49AX99|.107X._104XX108_.|3XA49|.106X._44XX98_._52XX65_._44XX99_.|66XX107|._54XX58_._1XH108_.|49XX116|.108H._44HX96_._44XX97_.78X.|52XX116|.106N._42XX52_._56XX59_.	TRUE	TRUE	1	26	53	13	15	0.634146	0.80303	0.738318	0.718588	0.763673	0.65
26.49A.|49AX116|.|65XX107|.|4XA49|.|49XX99|.|52XX108|.|49AX99|.107X._104XX108_.|3XA49|.106X._44XX98_._52XX65_._44XX99_.|66XX107|._54XX58_._1XH108_.|49XX116|.108H._44HX96_._44XX97_.78X.|52XX116|.106N._42XX52_._56XX59_.	TRUE	TRUE	2	37	45	11	14	0.72549	0.803571	0.766355	0.764531	0.840161	0.747475
26.49A.|49AX116|.|65XX107|.|4XA49|.|49XX99|.|52XX108|.|49AX99|.107X._104XX108_.|3XA49|.106X._44XX98_._52XX65_._44XX99_.|66XX107|._54XX58_._1XH108_.|49XX116|.108H._44HX96_._44XX97_.78X.|52XX116|.106N._42XX52_._56XX59_.	TRUE	TRUE	3	26	54	8	19	0.577778	0.870968	0.747664	0.724373	0.799104	0.658228
26.49A.|49AX116|.|65XX107|.|4XA49|.|49XX99|.|52XX108|.|49AX99|.107X._104XX108_.|3XA49|.106X._44XX98_._52XX65_._44XX99_.|66XX107|._54XX58_._1XH108_.|49XX116|.108H._44HX96_._44XX97_.78X.|52XX116|.106N._42XX52_._56XX59_.	TRUE	TRUE	4	29	59	8	11	0.725	0.880597	0.82243	0.802799	0.828545	0.753247
26.49A.|49AX116|.|65XX107|.|4XA49|.|49XX99|.|52XX108|.|49AX99|.107X._104XX108_.|3XA49|.106X._44XX98_._52XX65_._44XX99_.|66XX107|._54XX58_._1XH108_.|49XX116|.108H._44HX96_._44XX97_.78X.|52XX116|.106N._42XX52_._56XX59_.	TRUE	TRUE	5	22	56	14	15	0.594595	0.8	0.728972	0.697297	0.798263	0.60274
26.49A.|49AX116|.|65XX107|.|4XA49|.|49XX99|.|52XX108|.|49AX99|.107X._104XX108_.|3XA49|.106X._44XX98_._52XX65_._44XX99_.|66XX107|._54XX58_._1XH108_.|49XX116|.108H._44HX96_._44XX97_.78X.|52XX116|.106N._42XX52_._56XX59_.	TRUE	TRUE	6	29	51	18	9	0.763158	0.73913	0.747664	0.751144	0.811404	0.682353
26.49A.|49AX116|.|65XX107|.|4XA49|.|49XX99|.|52XX108|.|49AX99|.107X._104XX108_.|3XA49|.106X._44XX98_._52XX65_._44XX99_.|66XX107|._54XX58_._1XH108_.|49XX116|.108H._44HX96_._44XX97_.78X.|52XX116|.106N._42XX52_._56XX59_.	TRUE	TRUE	7	27	49	10	21	0.5625	0.830508	0.71028	0.696504	0.816561	0.635294
26.49A.|49AX116|.|65XX107|.|4XA49|.|49XX99|.|52XX108|.|49AX99|.107X._104XX108_.|3XA49|.106X._44XX98_._52XX65_._44XX99_.|66XX107|._54XX58_._1XH108_.|49XX116|.108H._44HX96_._44XX97_.78X.|52XX116|.106N._42XX52_._56XX59_.	TRUE	TRUE	8	19	54	16	18	0.513514	0.771429	0.682243	0.642471	0.730695	0.527778
26.49A.|49AX116|.|65XX107|.|4XA49|.|49XX99|.|52XX108|.|49AX99|.107X._104XX108_.|3XA49|.106X._44XX98_._52XX65_._44XX99_.|66XX107|._54XX58_._1XH108_.|49XX116|.108H._44HX96_._44XX97_.78X.|52XX116|.106N._42XX52_._56XX59_.	TRUE	TRUE	9	27	51	13	16	0.627907	0.796875	0.728972	0.712391	0.739644	0.650602
26.49A.|49AX116|.|65XX107|.|4XA49|.|49XX99|.|52XX108|.|49AX99|.107X._104XX108_.|3XA49|.106X._44XX98_._52XX65_._44XX99_.|66XX107|._54XX58_._1XH108_.|49XX116|.108H._44HX96_._44XX97_.78X.|52XX116|.106N._42XX52_._56XX59_.	TRUE	TRUE	10	25	59	5	23	0.520833	0.921875	0.75	0.721354	0.763184	0.641026
26.49A.|49AX116|.|65XX107|.|4XA49|.|49XX99|.|52XX108|.|49AX99|.107X._104XX108_.|3XA49|.106X._44XX98_._52XX65_._44XX99_.|66XX107|._54XX58_._1XH108_.|49XX116|.108H._44HX96_._44XX97_.78X.|52XX116|.106N._42XX52_._56XX59_.	TRUE	TRUE	overall	267	531	116	161	0.623832	0.820711	0.742326	0.722271	0.789123	0.658446
27.49A.|49AX116|.|65XX107|.|4XA49|.|49XX99|.|52XX108|.|49AX99|.107X._104XX108_.|3XA49|.106X._44XX98_._52XX65_._44XX99_.|66XX107|._54XX58_._1XH108_.|49XX116|.108H._44HX96_._44XX97_.78X.|52XX116|.106N._42XX52_._56XX59_.49X.	TRUE	TRUE	1	26	53	13	15	0.634146	0.80303	0.738318	0.718588	0.768662	0.65
27.49A.|49AX116|.|65XX107|.|4XA49|.|49XX99|.|52XX108|.|49AX99|.107X._104XX108_.|3XA49|.106X._44XX98_._52XX65_._44XX99_.|66XX107|._54XX58_._1XH108_.|49XX116|.108H._44HX96_._44XX97_.78X.|52XX116|.106N._42XX52_._56XX59_.49X.	TRUE	TRUE	2	37	45	11	14	0.72549	0.803571	0.766355	0.764531	0.840336	0.747475
27.49A.|49AX116|.|65XX107|.|4XA49|.|49XX99|.|52XX108|.|49AX99|.107X._104XX108_.|3XA49|.106X._44XX98_._52XX65_._44XX99_.|66XX107|._54XX58_._1XH108_.|49XX116|.108H._44HX96_._44XX97_.78X.|52XX116|.106N._42XX52_._56XX59_.49X.	TRUE	TRUE	3	26	53	9	19	0.577778	0.854839	0.738318	0.716308	0.787455	0.65
27.49A.|49AX116|.|65XX107|.|4XA49|.|49XX99|.|52XX108|.|49AX99|.107X._104XX108_.|3XA49|.106X._44XX98_._52XX65_._44XX99_.|66XX107|._54XX58_._1XH108_.|49XX116|.108H._44HX96_._44XX97_.78X.|52XX116|.106N._42XX52_._56XX59_.49X.	TRUE	TRUE	4	28	59	8	12	0.7	0.880597	0.813084	0.790299	0.82556	0.736842
27.49A.|49AX116|.|65XX107|.|4XA49|.|49XX99|.|52XX108|.|49AX99|.107X._104XX108_.|3XA49|.106X._44XX98_._52XX65_._44XX99_.|66XX107|._54XX58_._1XH108_.|49XX116|.108H._44HX96_._44XX97_.78X.|52XX116|.106N._42XX52_._56XX59_.49X.	TRUE	TRUE	5	24	56	14	13	0.648649	0.8	0.747664	0.724324	0.797104	0.64
27.49A.|49AX116|.|65XX107|.|4XA49|.|49XX99|.|52XX108|.|49AX99|.107X._104XX108_.|3XA49|.106X._44XX98_._52XX65_._44XX99_.|66XX107|._54XX58_._1XH108_.|49XX116|.108H._44HX96_._44XX97_.78X.|52XX116|.106N._42XX52_._56XX59_.49X.	TRUE	TRUE	6	27	51	18	11	0.710526	0.73913	0.728972	0.724828	0.814455	0.650602
27.49A.|49AX116|.|65XX107|.|4XA49|.|49XX99|.|52XX108|.|49AX99|.107X._104XX108_.|3XA49|.106X._44XX98_._52XX65_._44XX99_.|66XX107|._54XX58_._1XH108_.|49XX116|.108H._44HX96_._44XX97_.78X.|52XX116|.106N._42XX52_._56XX59_.49X.	TRUE	TRUE	7	28	49	10	20	0.583333	0.830508	0.719626	0.706921	0.807027	0.651163
27.49A.|49AX116|.|65XX107|.|4XA49|.|49XX99|.|52XX108|.|49AX99|.107X._104XX108_.|3XA49|.106X._44XX98_._52XX65_._44XX99_.|66XX107|._54XX58_._1XH108_.|49XX116|.108H._44HX96_._44XX97_.78X.|52XX116|.106N._42XX52_._56XX59_.49X.	TRUE	TRUE	8	18	55	15	19	0.486486	0.785714	0.682243	0.6361	0.719112	0.514286
27.49A.|49AX116|.|65XX107|.|4XA49|.|49XX99|.|52XX108|.|49AX99|.107X._104XX108_.|3XA49|.106X._44XX98_._52XX65_._44XX99_.|66XX107|._54XX58_._1XH108_.|49XX116|.108H._44HX96_._44XX97_.78X.|52XX116|.106N._42XX52_._56XX59_.49X.	TRUE	TRUE	9	27	52	12	16	0.627907	0.8125	0.738318	0.720203	0.741097	0.658537
27.49A.|49AX116|.|65XX107|.|4XA49|.|49XX99|.|52XX108|.|49AX99|.107X._104XX108_.|3XA49|.106X._44XX98_._52XX65_._44XX99_.|66XX107|._54XX58_._1XH108_.|49XX116|.108H._44HX96_._44XX97_.78X.|52XX116|.106N._42XX52_._56XX59_.49X.	TRUE	TRUE	10	26	60	4	22	0.541667	0.9375	0.767857	0.739583	0.770671	0.666667
27.49A.|49AX116|.|65XX107|.|4XA49|.|49XX99|.|52XX108|.|49AX99|.107X._104XX108_.|3XA49|.106X._44XX98_._52XX65_._44XX99_.|66XX107|._54XX58_._1XH108_.|49XX116|.108H._44HX96_._44XX97_.78X.|52XX116|.106N._42XX52_._56XX59_.49X.	TRUE	TRUE	overall	267	533	114	161	0.623832	0.823802	0.744186	0.723817	0.787148	0.660074
28.49A.|49AX116|.|65XX107|.|4XA49|.|49XX99|.|52XX108|.|49AX99|.107X._104XX108_.|3XA49|.106X._44XX98_._52XX65_._44XX99_.|66XX107|._54XX58_._1XH108_.|49XX116|.108H._44HX96_._44XX97_.78X.|52XX116|.106N._42XX52_._56XX59_.49X.44X.	TRUE	TRUE	1	26	53	13	15	0.634146	0.80303	0.738318	0.718588	0.768108	0.65
28.49A.|49AX116|.|65XX107|.|4XA49|.|49XX99|.|52XX108|.|49AX99|.107X._104XX108_.|3XA49|.106X._44XX98_._52XX65_._44XX99_.|66XX107|._54XX58_._1XH108_.|49XX116|.108H._44HX96_._44XX97_.78X.|52XX116|.106N._42XX52_._56XX59_.49X.44X.	TRUE	TRUE	2	37	45	11	14	0.72549	0.803571	0.766355	0.764531	0.840161	0.747475
28.49A.|49AX116|.|65XX107|.|4XA49|.|49XX99|.|52XX108|.|49AX99|.107X._104XX108_.|3XA49|.106X._44XX98_._52XX65_._44XX99_.|66XX107|._54XX58_._1XH108_.|49XX116|.108H._44HX96_._44XX97_.78X.|52XX116|.106N._42XX52_._56XX59_.49X.44X.	TRUE	TRUE	3	25	54	8	20	0.555556	0.870968	0.738318	0.713262	0.787455	0.641026
28.49A.|49AX116|.|65XX107|.|4XA49|.|49XX99|.|52XX108|.|49AX99|.107X._104XX108_.|3XA49|.106X._44XX98_._52XX65_._44XX99_.|66XX107|._54XX58_._1XH108_.|49XX116|.108H._44HX96_._44XX97_.78X.|52XX116|.106N._42XX52_._56XX59_.49X.44X.	TRUE	TRUE	4	29	59	8	11	0.725	0.880597	0.82243	0.802799	0.832463	0.753247
28.49A.|49AX116|.|65XX107|.|4XA49|.|49XX99|.|52XX108|.|49AX99|.107X._104XX108_.|3XA49|.106X._44XX98_._52XX65_._44XX99_.|66XX107|._54XX58_._1XH108_.|49XX116|.108H._44HX96_._44XX97_.78X.|52XX116|.106N._42XX52_._56XX59_.49X.44X.	TRUE	TRUE	5	25	56	14	12	0.675676	0.8	0.757009	0.737838	0.795946	0.657895
28.49A.|49AX116|.|65XX107|.|4XA49|.|49XX99|.|52XX108|.|49AX99|.107X._104XX108_.|3XA49|.106X._44XX98_._52XX65_._44XX99_.|66XX107|._54XX58_._1XH108_.|49XX116|.108H._44HX96_._44XX97_.78X.|52XX116|.106N._42XX52_._56XX59_.49X.44X.	TRUE	TRUE	6	28	50	19	10	0.736842	0.724638	0.728972	0.73074	0.811404	0.658824
28.49A.|49AX116|.|65XX107|.|4XA49|.|49XX99|.|52XX108|.|49AX99|.107X._104XX108_.|3XA49|.106X._44XX98_._52XX65_._44XX99_.|66XX107|._54XX58_._1XH108_.|49XX116|.108H._44HX96_._44XX97_.78X.|52XX116|.106N._42XX52_._56XX59_.49X.44X.	TRUE	TRUE	7	29	48	11	19	0.604167	0.813559	0.719626	0.708863	0.80738	0.659091
28.49A.|49AX116|.|65XX107|.|4XA49|.|49XX99|.|52XX108|.|49AX99|.107X._104XX108_.|3XA49|.106X._44XX98_._52XX65_._44XX99_.|66XX107|._54XX58_._1XH108_.|49XX116|.108H._44HX96_._44XX97_.78X.|52XX116|.106N._42XX52_._56XX59_.49X.44X.	TRUE	TRUE	8	18	55	15	19	0.486486	0.785714	0.682243	0.6361	0.726062	0.514286
28.49A.|49AX116|.|65XX107|.|4XA49|.|49XX99|.|52XX108|.|49AX99|.107X._104XX108_.|3XA49|.106X._44XX98_._52XX65_._44XX99_.|66XX107|._54XX58_._1XH108_.|49XX116|.108H._44HX96_._44XX97_.78X.|52XX116|.106N._42XX52_._56XX59_.49X.44X.	TRUE	TRUE	9	26	51	13	17	0.604651	0.796875	0.719626	0.700763	0.735647	0.634146
28.49A.|49AX116|.|65XX107|.|4XA49|.|49XX99|.|52XX108|.|49AX99|.107X._104XX108_.|3XA49|.106X._44XX98_._52XX65_._44XX99_.|66XX107|._54XX58_._1XH108_.|49XX116|.108H._44HX96_._44XX97_.78X.|52XX116|.106N._42XX52_._56XX59_.49X.44X.	TRUE	TRUE	10	26	60	4	22	0.541667	0.9375	0.767857	0.739583	0.766764	0.666667
28.49A.|49AX116|.|65XX107|.|4XA49|.|49XX99|.|52XX108|.|49AX99|.107X._104XX108_.|3XA49|.106X._44XX98_._52XX65_._44XX99_.|66XX107|._54XX58_._1XH108_.|49XX116|.108H._44HX96_._44XX97_.78X.|52XX116|.106N._42XX52_._56XX59_.49X.44X.	TRUE	TRUE	overall	269	531	116	159	0.628505	0.820711	0.744186	0.724608	0.787139	0.661747
29.49A.|49AX116|.|65XX107|.|4XA49|.|49XX99|.|52XX108|.|49AX99|.107X._104XX108_.|3XA49|.106X._44XX98_._52XX65_._44XX99_.|66XX107|._54XX58_._1XH108_.|49XX116|.108H._44HX96_._44XX97_.78X.|52XX116|.106N._42XX52_._56XX59_.49X.44X.52X.	TRUE	TRUE	1	26	53	13	15	0.634146	0.80303	0.738318	0.718588	0.764412	0.65
29.49A.|49AX116|.|65XX107|.|4XA49|.|49XX99|.|52XX108|.|49AX99|.107X._104XX108_.|3XA49|.106X._44XX98_._52XX65_._44XX99_.|66XX107|._54XX58_._1XH108_.|49XX116|.108H._44HX96_._44XX97_.78X.|52XX116|.106N._42XX52_._56XX59_.49X.44X.52X.	TRUE	TRUE	2	37	45	11	14	0.72549	0.803571	0.766355	0.764531	0.838936	0.747475
29.49A.|49AX116|.|65XX107|.|4XA49|.|49XX99|.|52XX108|.|49AX99|.107X._104XX108_.|3XA49|.106X._44XX98_._52XX65_._44XX99_.|66XX107|._54XX58_._1XH108_.|49XX116|.108H._44HX96_._44XX97_.78X.|52XX116|.106N._42XX52_._56XX59_.49X.44X.52X.	TRUE	TRUE	3	25	52	10	20	0.555556	0.83871	0.719626	0.697133	0.784767	0.625
29.49A.|49AX116|.|65XX107|.|4XA49|.|49XX99|.|52XX108|.|49AX99|.107X._104XX108_.|3XA49|.106X._44XX98_._52XX65_._44XX99_.|66XX107|._54XX58_._1XH108_.|49XX116|.108H._44HX96_._44XX97_.78X.|52XX116|.106N._42XX52_._56XX59_.49X.44X.52X.	TRUE	TRUE	4	27	59	8	13	0.675	0.880597	0.803738	0.777799	0.827425	0.72
29.49A.|49AX116|.|65XX107|.|4XA49|.|49XX99|.|52XX108|.|49AX99|.107X._104XX108_.|3XA49|.106X._44XX98_._52XX65_._44XX99_.|66XX107|._54XX58_._1XH108_.|49XX116|.108H._44HX96_._44XX97_.78X.|52XX116|.106N._42XX52_._56XX59_.49X.44X.52X.	TRUE	TRUE	5	23	57	13	14	0.621622	0.814286	0.747664	0.717954	0.794402	0.630137
29.49A.|49AX116|.|65XX107|.|4XA49|.|49XX99|.|52XX108|.|49AX99|.107X._104XX108_.|3XA49|.106X._44XX98_._52XX65_._44XX99_.|66XX107|._54XX58_._1XH108_.|49XX116|.108H._44HX96_._44XX97_.78X.|52XX116|.106N._42XX52_._56XX59_.49X.44X.52X.	TRUE	TRUE	6	28	50	19	10	0.736842	0.724638	0.728972	0.73074	0.80759	0.658824
29.49A.|49AX116|.|65XX107|.|4XA49|.|49XX99|.|52XX108|.|49AX99|.107X._104XX108_.|3XA49|.106X._44XX98_._52XX65_._44XX99_.|66XX107|._54XX58_._1XH108_.|49XX116|.108H._44HX96_._44XX97_.78X.|52XX116|.106N._42XX52_._56XX59_.49X.44X.52X.	TRUE	TRUE	7	29	49	10	19	0.604167	0.830508	0.728972	0.717338	0.808792	0.666667
29.49A.|49AX116|.|65XX107|.|4XA49|.|49XX99|.|52XX108|.|49AX99|.107X._104XX108_.|3XA49|.106X._44XX98_._52XX65_._44XX99_.|66XX107|._54XX58_._1XH108_.|49XX116|.108H._44HX96_._44XX97_.78X.|52XX116|.106N._42XX52_._56XX59_.49X.44X.52X.	TRUE	TRUE	8	19	54	16	18	0.513514	0.771429	0.682243	0.642471	0.728185	0.527778
29.49A.|49AX116|.|65XX107|.|4XA49|.|49XX99|.|52XX108|.|49AX99|.107X._104XX108_.|3XA49|.106X._44XX98_._52XX65_._44XX99_.|66XX107|._54XX58_._1XH108_.|49XX116|.108H._44HX96_._44XX97_.78X.|52XX116|.106N._42XX52_._56XX59_.49X.44X.52X.	TRUE	TRUE	9	28	51	13	15	0.651163	0.796875	0.738318	0.724019	0.742188	0.666667
29.49A.|49AX116|.|65XX107|.|4XA49|.|49XX99|.|52XX108|.|49AX99|.107X._104XX108_.|3XA49|.106X._44XX98_._52XX65_._44XX99_.|66XX107|._54XX58_._1XH108_.|49XX116|.108H._44HX96_._44XX97_.78X.|52XX116|.106N._42XX52_._56XX59_.49X.44X.52X.	TRUE	TRUE	10	26	60	4	22	0.541667	0.9375	0.767857	0.739583	0.769531	0.666667
29.49A.|49AX116|.|65XX107|.|4XA49|.|49XX99|.|52XX108|.|49AX99|.107X._104XX108_.|3XA49|.106X._44XX98_._52XX65_._44XX99_.|66XX107|._54XX58_._1XH108_.|49XX116|.108H._44HX96_._44XX97_.78X.|52XX116|.106N._42XX52_._56XX59_.49X.44X.52X.	TRUE	TRUE	overall	268	530	117	160	0.626168	0.819165	0.742326	0.722667	0.786623	0.659287
30.49A.|49AX116|.|65XX107|.|4XA49|.|49XX99|.|52XX108|.|49AX99|.107X._104XX108_.|3XA49|.106X._44XX98_._52XX65_._44XX99_.|66XX107|._54XX58_._1XH108_.|49XX116|.108H._44HX96_._44XX97_.78X.|52XX116|.106N._42XX52_._56XX59_.49X.44X.52X.44H.	TRUE	TRUE	1	27	52	14	14	0.658537	0.787879	0.738318	0.723208	0.756282	0.658537
30.49A.|49AX116|.|65XX107|.|4XA49|.|49XX99|.|52XX108|.|49AX99|.107X._104XX108_.|3XA49|.106X._44XX98_._52XX65_._44XX99_.|66XX107|._54XX58_._1XH108_.|49XX116|.108H._44HX96_._44XX97_.78X.|52XX116|.106N._42XX52_._56XX59_.49X.44X.52X.44H.	TRUE	TRUE	2	37	46	10	14	0.72549	0.821429	0.775701	0.773459	0.843487	0.755102
30.49A.|49AX116|.|65XX107|.|4XA49|.|49XX99|.|52XX108|.|49AX99|.107X._104XX108_.|3XA49|.106X._44XX98_._52XX65_._44XX99_.|66XX107|._54XX58_._1XH108_.|49XX116|.108H._44HX96_._44XX97_.78X.|52XX116|.106N._42XX52_._56XX59_.49X.44X.52X.44H.	TRUE	TRUE	3	25	54	8	20	0.555556	0.870968	0.738318	0.713262	0.786738	0.641026
30.49A.|49AX116|.|65XX107|.|4XA49|.|49XX99|.|52XX108|.|49AX99|.107X._104XX108_.|3XA49|.106X._44XX98_._52XX65_._44XX99_.|66XX107|._54XX58_._1XH108_.|49XX116|.108H._44HX96_._44XX97_.78X.|52XX116|.106N._42XX52_._56XX59_.49X.44X.52X.44H.	TRUE	TRUE	4	28	59	8	12	0.7	0.880597	0.813084	0.790299	0.824627	0.736842
30.49A.|49AX116|.|65XX107|.|4XA49|.|49XX99|.|52XX108|.|49AX99|.107X._104XX108_.|3XA49|.106X._44XX98_._52XX65_._44XX99_.|66XX107|._54XX58_._1XH108_.|49XX116|.108H._44HX96_._44XX97_.78X.|52XX116|.106N._42XX52_._56XX59_.49X.44X.52X.44H.	TRUE	TRUE	5	23	55	15	14	0.621622	0.785714	0.728972	0.703668	0.791699	0.613333
30.49A.|49AX116|.|65XX107|.|4XA49|.|49XX99|.|52XX108|.|49AX99|.107X._104XX108_.|3XA49|.106X._44XX98_._52XX65_._44XX99_.|66XX107|._54XX58_._1XH108_.|49XX116|.108H._44HX96_._44XX97_.78X.|52XX116|.106N._42XX52_._56XX59_.49X.44X.52X.44H.	TRUE	TRUE	6	28	51	18	10	0.736842	0.73913	0.738318	0.737986	0.81865	0.666667
30.49A.|49AX116|.|65XX107|.|4XA49|.|49XX99|.|52XX108|.|49AX99|.107X._104XX108_.|3XA49|.106X._44XX98_._52XX65_._44XX99_.|66XX107|._54XX58_._1XH108_.|49XX116|.108H._44HX96_._44XX97_.78X.|52XX116|.106N._42XX52_._56XX59_.49X.44X.52X.44H.	TRUE	TRUE	7	28	48	11	20	0.583333	0.813559	0.71028	0.698446	0.808086	0.643678
30.49A.|49AX116|.|65XX107|.|4XA49|.|49XX99|.|52XX108|.|49AX99|.107X._104XX108_.|3XA49|.106X._44XX98_._52XX65_._44XX99_.|66XX107|._54XX58_._1XH108_.|49XX116|.108H._44HX96_._44XX97_.78X.|52XX116|.106N._42XX52_._56XX59_.49X.44X.52X.44H.	TRUE	TRUE	8	20	55	15	17	0.540541	0.785714	0.700935	0.663127	0.738417	0.555556
30.49A.|49AX116|.|65XX107|.|4XA49|.|49XX99|.|52XX108|.|49AX99|.107X._104XX108_.|3XA49|.106X._44XX98_._52XX65_._44XX99_.|66XX107|._54XX58_._1XH108_.|49XX116|.108H._44HX96_._44XX97_.78X.|52XX116|.106N._42XX52_._56XX59_.49X.44X.52X.44H.	TRUE	TRUE	9	28	52	12	15	0.651163	0.8125	0.747664	0.731831	0.743641	0.674699
30.49A.|49AX116|.|65XX107|.|4XA49|.|49XX99|.|52XX108|.|49AX99|.107X._104XX108_.|3XA49|.106X._44XX98_._52XX65_._44XX99_.|66XX107|._54XX58_._1XH108_.|49XX116|.108H._44HX96_._44XX97_.78X.|52XX116|.106N._42XX52_._56XX59_.49X.44X.52X.44H.	TRUE	TRUE	10	25	60	4	23	0.520833	0.9375	0.758929	0.729167	0.772624	0.649351
30.49A.|49AX116|.|65XX107|.|4XA49|.|49XX99|.|52XX108|.|49AX99|.107X._104XX108_.|3XA49|.106X._44XX98_._52XX65_._44XX99_.|66XX107|._54XX58_._1XH108_.|49XX116|.108H._44HX96_._44XX97_.78X.|52XX116|.106N._42XX52_._56XX59_.49X.44X.52X.44H.	TRUE	TRUE	overall	269	532	115	159	0.628505	0.822257	0.745116	0.725381	0.788425	0.662562
