# Supplementary material for: Machine learning analyses of antibody somatic mutations predict immunoglobulin light chain toxicity
Source: Nat Commun. 2021 Jun 10;12:3532. doi: 10.1038/s41467-021-23880-9 (PMC8192768; doi:10.1038/s41467-021-23880-9)
Supplement: Supplementary file 13 — Source Data. [file 41467_2021_23880_MOESM13_ESM.xlsx]

## Sheet: Figure 1c - Fisher test data
position	tox_nm	tox_m	nox_nm	nox_m	mm_nm	mm_m
1	361	67	484	163	42	17
2	375	53	507	140	48	11
3	357	71	539	108	56	3
4	415	13	623	24	59	0
5	414	14	638	9	57	2
6	428	0	646	1	59	0
7	409	19	638	9	59	0
8	399	29	606	41	52	7
9	428	0	647	0	59	0
10	422	6	637	10	58	1
11	406	22	599	48	54	5
12	424	4	642	5	58	1
13	397	31	610	37	52	7
14	410	18	610	37	52	7
15	420	8	645	2	56	3
16	419	9	639	8	55	4
17	425	3	630	17	56	3
18	404	24	584	63	55	4
19	407	21	632	15	54	5
20	362	66	610	37	48	11
21	412	16	619	28	55	4
22	402	26	636	11	59	0
23	428	0	647	0	59	0
24	407	21	627	20	53	6
25	397	31	631	16	57	2
26	363	65	569	78	41	18
27	332	96	542	105	42	17
28	395	33	628	19	50	9
29	373	55	614	33	49	10
30	356	72	557	90	40	19
31	397	31	626	21	54	5
32	315	113	517	130	40	19
33	410	18	620	27	52	7
34	428	0	646	1	59	0
35	428	0	646	1	59	0
36	428	0	647	0	59	0
37	327	101	562	85	43	16
38	327	101	535	112	37	22
39	382	46	611	36	51	8
40	362	66	553	94	46	13
41	428	0	647	0	59	0
42	413	15	631	16	55	4
43	418	10	632	15	54	5
44	345	83	602	45	48	11
45	360	68	567	80	42	17
46	399	29	633	14	57	2
47	411	17	624	23	58	1
48	372	56	601	46	46	13
49	353	75	610	37	53	6
50	427	1	646	1	59	0
51	368	60	585	62	49	10
52	337	91	594	53	53	6
53	349	79	593	54	37	22
54	389	39	611	36	55	4
55	362	66	587	60	49	10
56	299	129	491	156	34	25
57	376	52	542	105	45	14
58	216	212	442	205	20	39
59	296	132	543	104	44	15
60	417	11	633	14	56	3
61	428	0	647	0	59	0
62	428	0	647	0	59	0
63	428	0	647	0	59	0
64	428	0	647	0	59	0
65	410	18	636	11	54	5
66	418	10	629	18	57	2
67	417	11	633	14	58	1
68	407	21	626	21	57	2
69	404	24	637	10	52	7
70	376	52	596	51	49	10
71	427	1	646	1	58	1
72	415	13	637	10	56	3
73	418	10	646	1	58	1
74	414	14	628	19	52	7
75	422	6	643	4	57	2
76	378	50	596	51	49	10
77	427	1	647	0	59	0
78	401	27	645	2	58	1
79	423	5	642	5	58	1
80	412	16	629	18	55	4
81	394	34	613	34	48	11
82	414	14	632	15	57	2
83	421	7	636	11	58	1
84	418	10	625	22	58	1
85	427	1	646	1	59	0
86	397	31	605	42	57	2
87	419	9	638	9	58	1
88	397	31	607	40	55	4
89	413	15	630	17	57	2
90	418	10	620	27	57	2
91	393	35	616	31	53	6
92	375	53	599	48	50	9
93	352	76	600	47	52	7
94	428	0	645	2	55	4
95	412	16	641	6	58	1
96	405	23	619	28	55	4
97	384	44	613	34	54	5
98	417	11	644	3	59	0
99	367	61	610	37	50	9
100	428	0	647	0	59	0
101	366	62	559	88	45	14
102	369	59	581	66	47	12
103	395	33	606	41	54	5
104	364	64	597	50	46	13
105	280	148	489	158	31	28
106	247	181	505	142	34	25
107	265	163	529	118	32	27
108	211	217	434	213	20	39
109	290	138	400	247	28	31
110	403	25	542	105	56	3
111	420	8	631	16	59	0
112	428	0	644	3	59	0
113	428	0	647	0	59	0
114	212	216	374	273	23	36
115	343	85	549	98	40	19
116	424	4	645	2	59	0
117	428	0	647	0	59	0
118	402	26	628	19	57	2
119	428	0	647	0	59	0
120	419	9	640	7	59	0
121	373	55	584	63	51	8
122	393	35	589	58	50	9
123	405	23	634	13	58	1
124	420	8	639	8	58	1
125	410	18	627	20	57	2

## Sheet: Figure 1c - tox - nox
1	0.000189634	0.551392	0.395552	0.762617
2	9.37563e-05	0.512135	0.355913	0.728811
3	1	0.992563	0.703687	1.39401
4	0.611269	0.813311	0.375772	1.68424
5	0.0508363	2.39522	0.955549	6.33425
6	1	0	0	58.9023
7	0.00289264	3.28942	1.40195	8.34022
8	0.801291	1.0742	0.632561	1.80386
9	1	0	0	Inf
10	1	0.905752	0.268436	2.77476
11	0.164719	0.676448	0.382568	1.16302
12	0.74719	1.21109	0.238905	5.66135
13	0.370352	1.28703	0.758583	2.17105
14	0.322728	0.724008	0.382443	1.32523
15	0.0176425	6.13313	1.21581	59.589
16	0.319953	1.71475	0.582098	5.15213
17	0.02161	0.261852	0.0488706	0.913337
18	0.0162219	0.550974	0.323445	0.911924
19	0.024381	2.17236	1.05352	4.58684
20	2.30621e-07	3.00261	1.93367	4.7216
21	0.753549	0.858672	0.428218	1.66671
22	0.000218837	3.73481	1.7601	8.47047
23	1	0	0	Inf
24	0.144064	1.61677	0.822534	3.18747
25	0.000344555	3.0762	1.60775	6.10517
26	0.143074	1.30589	0.90032	1.88979
27	0.013117	1.49198	1.08223	2.05588
28	0.000683462	2.75867	1.49941	5.21198
29	1.14545e-05	2.74084	1.71253	4.44487
30	0.192811	1.25141	0.879158	1.77705
31	0.00349003	2.32582	1.27399	4.32347
32	0.0171421	1.42612	1.05723	1.92255
33	1	1.00812	0.51582	1.92697
34	1	0	0	58.9023
35	1	0	0	58.9023
36	1	0	0	Inf
37	1.18005e-05	2.04078	1.46539	2.84752
38	0.0124016	1.4748	1.07734	2.01787
39	0.00216949	2.0424	1.26604	3.3164
40	0.726409	1.07252	0.749314	1.52879
41	1	0	0	Inf
42	0.354403	1.43183	0.651587	3.12998
43	1	1.00797	0.400852	2.42472
44	1.29127e-09	3.21474	2.15431	4.84743
45	0.104341	1.33835	0.928227	1.92592
46	0.000210272	3.28253	1.65606	6.8104
47	0.743859	1.12206	0.555315	2.22504
48	0.00135792	1.96556	1.27761	3.03644
49	1.38381e-09	3.49863	2.27531	5.45804
50	1	1.51224	0.0192284	118.83
51	0.0303951	1.53771	1.03407	2.28583
52	1.50432e-09	3.02309	2.07312	4.44348
53	1.16453e-06	2.48358	1.68956	3.67259
54	0.0278986	1.70065	1.03328	2.80611
55	0.00261369	1.78264	1.20634	2.63884
56	0.0289568	1.3575	1.02202	1.80193
57	0.0646357	0.7141	0.488995	1.03311
58	5.3614e-09	2.11465	1.63198	2.74329
59	2.0128e-08	2.32644	1.71774	3.15748
60	0.683264	1.1925	0.484836	2.85834
61	1	0	0	Inf
62	1	0	0	Inf
63	1	0	0	Inf
64	1	0	0	Inf
65	0.0194977	2.53611	1.12103	6.00797
66	0.700519	0.836144	0.341273	1.9326
67	0.683264	1.1925	0.484836	2.85834
68	0.198398	1.5374	0.787801	3.00061
69	0.000273979	3.7794	1.72035	8.95314
70	0.0258202	1.61538	1.05233	2.48106
71	1	1.51224	0.0192284	118.83
72	0.1304	1.99413	0.799358	5.13087
73	0.000664227	15.4235	2.18002	669.571
74	0.856985	1.1176	0.512353	2.3807
75	0.208802	2.28376	0.537929	11.0712
76	0.0422817	1.54511	1.00222	2.38163
77	0.39814	Inf	0.0387609	Inf
78	1.54446e-09	21.6669	5.39623	188.582
79	0.530851	1.51708	0.346898	6.63557
80	0.37998	1.35665	0.639242	2.85443
81	0.0954874	1.55513	0.921147	2.6259
82	0.344301	1.42428	0.6297	3.2019
83	1	0.961379	0.313347	2.74102
84	0.362883	0.679877	0.284374	1.51451
85	1	1.51224	0.0192284	118.83
86	0.623075	1.12468	0.671247	1.86693
87	0.467469	1.52202	0.530505	4.36744
88	0.531213	1.18475	0.703778	1.97846
89	0.464529	1.34556	0.618246	2.89975
90	0.124653	0.549639	0.234804	1.18671
91	0.0272234	1.76864	1.0406	3.01924
92	0.00747552	1.76269	1.14413	2.72174
93	2.4054e-07	2.75357	1.84213	4.15063
94	0.520305	0	0	8.04978
95	0.00183863	4.14339	1.52457	13.0371
96	0.464929	1.25518	0.680198	2.29537
97	0.00251255	2.06446	1.26465	3.3948
98	0.00432055	5.65397	1.48183	31.7503
99	3.88749e-06	2.73758	1.75137	4.32816
100	1	0	0	Inf
101	0.71931	1.07599	0.744142	1.5489
102	0.0802838	1.40704	0.949244	2.08227
103	0.391336	1.23457	0.742457	2.03955
104	0.000243382	2.09786	1.39235	3.17494
105	0.000331617	1.63506	1.23938	2.15748
106	1.81783e-12	2.6036	1.97678	3.43532
107	8.32662e-13	2.75473	2.06588	3.68243
108	6.68279e-09	2.09401	1.61797	2.71338
109	0.0512685	0.770817	0.590346	1.00454
110	1.66169e-07	0.320546	0.19469	0.510567
111	0.673999	0.751384	0.275812	1.88074
112	0.280457	0	0	3.65698
113	1	0	0	Inf
114	0.00858418	1.39535	1.08362	1.79758
115	0.0468712	1.38779	0.993692	1.93593
116	0.223084	3.03926	0.433413	33.7433
117	1	0	0	Inf
118	0.0186126	2.1362	1.12075	4.14155
119	1	0	0	Inf
120	0.202634	1.96262	0.644776	6.2523
121	0.112016	1.36643	0.911793	2.04334
122	0.739708	0.904464	0.565489	1.4294
123	0.00484905	2.76692	1.32657	6.01907
124	0.445796	1.52077	0.493383	4.68817
125	0.399156	1.37589	0.677253	2.77654

## Sheet: Figure 3d
	Vehicle	H2O2 1mM	H18	tox153	tox153V52L	tox153V52LA56G	tox153GL	H6GL	H9GL
26.11.2019	252	192	216	219	231	234	240	231	222
	222	189	225	141*	225	237	225	222	222
	240	195	228	219	213	240	234	234	234
	237	189	201	207	207	231	249	222	234
	237	213	222	213	228	219	237	228	234
	237	120*	213	219	219	249	237	234	240
	243	180	216	207	219	228	231	228	219*
	237	213	234*	219	231	219	240	225	225
	234	132	222	213	219	234	198*	231	240
	246	144	231	213	237	228	246	243	240
	267*	198	237*	210	201	240	219	222	222
	237	222	225	219	222	237	210*	231	234
	261	186	219	222	225	231	210*	234	237
	240	195	225	222	234	231	222	234	222
	174*	207	195	228	237	237	213	237	234
	252	129	210	132*	207	228	231	240	237
	255	165	222	213	234	240	243	219*	234
	255	204	204	219	234	228	219	234	234
	234		243*	213	228	231	216	228	237
	237		228	207	234	237	228	213*	213*
			234*	213	216	231	240	234	240
			201	204	237	237	237	237	243
			213	201	249	249	240	234	234
			201	108*	246	231	231	231	228
06.12.2019			186	213	144*	240	231	240	234
			213	207	246	237	228	225	231
			183*	180	228	237	237	231	225
			210	210	228	237	219*	240	228
			210	198	228	249	222	243	228
			210	234	237	234	228	234	234
			207	228	231	234	243		231
			216	228	228	249	237
			213	222	246	261	234
			216	225	228	219	231
			225	219	222	249
			216	201	231	234
			189	207	234	240
			189	180	228	213
			210	198	213	243
			177*	213	219	234
			210	213
			207	213
			222	219
			195	207
			201	219
			216	216
			213	237
				180
				180
				171*
				222
				204
				222
				219
				228
				231
				228
				210
				213
				204
				219
				207
				198
				210
				222
				255*
13.12.2019

## Sheet: Figure 3e
H18	tox153	tox153V52L	tox153V52LA56G	tox153GL	H6GL	H9GL
216	219	231	234	240	231	222
225	141*	225	237	225	222	222
228	219	213	240	234	234	234
201	207	207	231	249	222	234
222	213	228	219	237	228	234
213	219	219	249	237	234	240
216	207	219	228	231	228	219*
234*	219	231	219	240	225	225
222	213	219	234	198*	231	240
231	213	237	228	246	243	240
237*	210	201	240	219	222	222
225	219	222	237	210*	231	234
219	222	225	231	210*	234	237
225	222	234	231	222	234	222
195	228	237	237	213	237	234
210	132*	207	228	231	240	237
222	213	234	240	243	219*	234
204	219	234	228	219	234	234
243*	213	228	231	216	228	237
228	207	234	237	228	213*	213*
234*	213	216	231	240	234	240
201	204	237	237	237	237	243
213	201	249	249	240	234	234
201	108*	246	231	231	231	228
186	213	144*	240	231	240	234
213	207	246	237	228	225	231
183*	180	228	237	237	231	225
210	210	228	237	219*	240	228
210	198	228	249	222	243	228
210	234	237	234	228	234	234
207	228	231	234	243		231
216	228	228	249	237
213	222	246	261	234
216	225	228	219	231
225	219	222	249
216	201	231	234
189	207	234	240
189	180	228	213
210	198	213	243
177*	213	219	234
210	213
207	213
222	219
195	207
201	219
216	216
213	237
	180
	180
	171*
	222
	204
	222
	219
	228
	231
	228
	210
	213
	204
	219
	207
	198
	210
	222
	255*

## Sheet: Tox153 LC
nucleotide	aamino acids
tcttctgagctgactcaggaccctgctgtgtctgtggccttgggacagacagtcagaatcacatgccaaggagacagcctcagattctactatgcgagttggtaccagcagaagccacgactggcccctgtagttgtcatctatgctaaaaacaaccggccctcagggatcccagaccgattctctggctccagctcaggaaacacagcttccttgaccatcactggggctcaggcggaaGatgaggctgactattactgtaactcccgggacagtagtggtaaccatgtggtcttcggcggagggaccaagttgaccgtcctag	SSELTQDPAVSVALGQTVRITCQGDSLRFYYASWYQQKPRLAPVVVIYAKNNRPSGIPDRFSGSSSGNTASLTITGAQAEDEADYYCNSRDSSGNHVVFGGGTKLTVL
